# Supplementary material for: Ultra-wideband-responsive photon conversion through co-sensitization in lanthanide nanocrystals
Source: Nat Commun. 2023 Feb 14;14:827. doi: 10.1038/s41467-023-36510-3 (PMC9929054; doi:10.1038/s41467-023-36510-3)
Supplement: Supplementary file 9 — Source Data [file 41467_2023_36510_MOESM9_ESM.xlsx]

## Sheet: Fig. 2c
Fig. 2c
Description: Distributions of Ho, Gd, Yb, Er, and Nd determined by EDS line scan.
Position (nm)	Net intensity (Counts)
	Er	Gd	Ho	Nd	Yb
0	0.0111586	0.0389407	0.0247333	0.00743622	0.0076287
0.108204	0.0109123	0.0388314	0.0239169	0.00747175	0.00740048
0.216408	0.0106867	0.038732	0.0231091	0.00748824	0.00716144
0.324612	0.0104844	0.0386406	0.0223196	0.00748481	0.00691559
0.432815	0.0103061	0.0385579	0.0215553	0.00746098	0.00666655
0.541019	0.0101532	0.0384842	0.0208249	0.00741705	0.00641805
0.649223	0.0100257	0.0384218	0.0201358	0.00735384	0.00617345
0.757427	0.00992341	0.0383745	0.0194943	0.00727255	0.00593536
0.865631	0.00984582	0.038346	0.0189063	0.00717517	0.00570646
0.973835	0.0097911	0.0383427	0.0183767	0.00706397	0.00548864
1.08204	0.00975837	0.0383695	0.0179099	0.00694174	0.00528353
1.19024	0.00974492	0.038434	0.0175098	0.00681152	0.00509234
1.29845	0.00974885	0.0385425	0.0171786	0.00667667	0.00491583
1.40665	0.00976752	0.0387019	0.0169182	0.00654057	0.0047542
1.51485	0.00979826	0.0389192	0.0167304	0.00640671	0.00460751
1.62306	0.00983893	0.0392	0.0166154	0.00627862	0.00447525
1.73126	0.00988655	0.0395501	0.0165736	0.00615946	0.0043568
1.83947	0.00993935	0.0399736	0.0166044	0.00605248	0.00425144
1.94767	0.00999486	0.0404741	0.0167074	0.00596022	0.00415795
2.05587	0.0100517	0.0410537	0.0168811	0.00588528	0.00407525
2.16408	0.0101082	0.041713	0.0171239	0.0058295	0.00400202
2.27228	0.0101637	0.0424512	0.0174342	0.00579431	0.00393691
2.38049	0.0102174	0.0432669	0.0178098	0.00578094	0.00387881
2.48869	0.0102692	0.044156	0.0182483	0.00578947	0.00382641
2.59689	0.0103192	0.045114	0.0187465	0.00582026	0.00377868
2.7051	0.0103679	0.0461341	0.0193012	0.00587223	0.00373451
2.8133	0.0104161	0.0472093	0.0199087	0.00594473	0.00369321
2.9215	0.0104647	0.048331	0.0205649	0.00603611	0.00365402
3.02971	0.0105149	0.0494887	0.0212646	0.0061443	0.00361647
3.13791	0.0105676	0.0506723	0.0220023	0.00626736	0.00358043
3.24612	0.0106245	0.0518698	0.0227723	0.00640232	0.00354555
3.35432	0.0106864	0.0530698	0.0235679	0.00654703	0.00351227
3.46252	0.0107549	0.0542595	0.0243824	0.0066982	0.00348052
3.57073	0.0108308	0.0554267	0.0252082	0.00685339	0.00345103
3.67893	0.0109153	0.0565582	0.0260373	0.00700968	0.00342427
3.78714	0.0110093	0.0576425	0.0268621	0.00716451	0.0034009
3.89534	0.0111133	0.0586678	0.0276748	0.00731578	0.00338188
4.00354	0.0112282	0.0596233	0.0284671	0.00746115	0.00336771
4.11175	0.0113542	0.0604991	0.0292323	0.00759932	0.00335959
4.21995	0.0114917	0.0612861	0.0299621	0.00772871	0.00335802
4.32815	0.0116409	0.0619768	0.0306508	0.00784874	0.0033639
4.43636	0.0118018	0.0625655	0.0312921	0.00795886	0.00337774
4.54456	0.0119743	0.0630475	0.0318807	0.0080591	0.0034001
4.65277	0.0121584	0.0634192	0.0324126	0.00814994	0.00343137
4.76097	0.0123535	0.0636805	0.0328838	0.00823205	0.00347154
4.86917	0.0125596	0.0638298	0.0332929	0.00830668	0.00352076
4.97738	0.0127759	0.0638704	0.0336376	0.00837509	0.00357863
5.08558	0.0130019	0.0638041	0.0339178	0.00843893	0.00364483
5.19379	0.0132367	0.0636364	0.034134	0.00849994	0.00371867
5.30199	0.0134794	0.063373	0.0342876	0.00855989	0.0037994
5.41019	0.0137289	0.0630192	0.0343812	0.00862073	0.0038862
5.5184	0.013984	0.0625846	0.0344182	0.00868427	0.0039781
5.6266	0.0142431	0.0620757	0.0344027	0.00875216	0.00407406
5.7348	0.0145046	0.0615033	0.0343399	0.00882595	0.00417319
5.84301	0.0147667	0.0608755	0.0342355	0.00890693	0.0042746
5.95121	0.0150273	0.0602027	0.0340962	0.00899615	0.00437771
6.05942	0.0152844	0.0594948	0.0339293	0.00909424	0.00448194
6.16762	0.0155355	0.058761	0.0337422	0.00920147	0.004587
6.27582	0.0157786	0.0580123	0.0335435	0.00931779	0.00469313
6.38403	0.0160111	0.0572569	0.033341	0.00944258	0.00480053
6.49223	0.016231	0.0565054	0.0331437	0.00957487	0.00491015
6.60044	0.016436	0.0557656	0.0329596	0.00971312	0.00502282
6.70864	0.0166243	0.0550467	0.032797	0.00985528	0.00513988
6.81684	0.0167943	0.0543561	0.0326635	0.00999906	0.00526299
6.92505	0.0169447	0.0537008	0.0325659	0.0101417	0.00539379
7.03325	0.0170747	0.0530877	0.0325102	0.01028	0.00553423
7.14146	0.0171837	0.0525219	0.0325017	0.0104108	0.00568613
7.24966	0.0172719	0.0520093	0.032544	0.0105304	0.00585121
7.35786	0.0173398	0.0515532	0.0326396	0.0106357	0.00603111
7.46607	0.0173883	0.0511575	0.0327896	0.0107232	0.00622709
7.57427	0.0174189	0.0508247	0.0329938	0.01079	0.00644003
7.68247	0.017433	0.0505566	0.0332508	0.0108335	0.00667047
7.79068	0.0174329	0.0503545	0.033557	0.0108515	0.00691808
7.89888	0.0174207	0.0502187	0.0339087	0.010843	0.00718256
8.00709	0.0173987	0.0501497	0.0342999	0.0108069	0.00746224
8.11529	0.017369	0.0501465	0.0347251	0.0107438	0.00775562
8.22349	0.0173338	0.0502083	0.0351766	0.0106545	0.00806002
8.3317	0.0172949	0.0503334	0.0356472	0.0105411	0.00837261
8.4399	0.0172538	0.05052	0.036129	0.0104063	0.00869033
8.5481	0.0172118	0.050766	0.036613	0.0102535	0.00900924
8.65631	0.0171692	0.0510683	0.0370921	0.010087	0.00932591
8.76451	0.0171266	0.0514243	0.0375574	0.0099112	0.00963601
8.87272	0.0170832	0.05183	0.0380021	0.00973129	0.00993606
8.98092	0.0170386	0.0522821	0.0384182	0.00955232	0.010222
9.08912	0.0169913	0.052776	0.0387993	0.00937957	0.0104908
9.19733	0.0169394	0.053307	0.0391399	0.00921811	0.0107397
9.30553	0.0168813	0.0538703	0.0394341	0.00907261	0.0109656
9.41374	0.0168144	0.05446	0.0396785	0.00894736	0.0111672
9.52194	0.016737	0.0550706	0.0398689	0.00884594	0.0113424
9.63014	0.0166462	0.0556957	0.0400039	0.00877129	0.011491
9.73835	0.0165401	0.0563289	0.0400817	0.00872558	0.0116128
9.84655	0.0164168	0.0569637	0.0401024	0.00871005	0.0117079
9.95475	0.0162744	0.0575937	0.0400674	0.00872512	0.0117774
10.063	0.0161125	0.0582122	0.0399787	0.00877032	0.0118223
10.1712	0.0159299	0.0588135	0.0398398	0.00884448	0.0118444
10.2794	0.0157271	0.0593916	0.039655	0.00894547	0.0118457
10.3876	0.0155042	0.0599422	0.039431	0.00907065	0.0118283
10.4958	0.0152632	0.0604607	0.0391736	0.00921673	0.0117941
10.604	0.0150056	0.0609443	0.0388911	0.00938002	0.0117456
10.7122	0.0147344	0.0613912	0.0385917	0.00955655	0.0116849
10.8204	0.0144529	0.0617999	0.0382845	0.0097419	0.0116138
10.9286	0.0141642	0.0621715	0.0379798	0.00993196	0.0115343
11.0368	0.013873	0.0625061	0.0376864	0.0101222	0.0114479
11.145	0.0135834	0.0628075	0.0374147	0.0103088	0.0113563
11.2532	0.0133004	0.0630777	0.0371736	0.0104878	0.0112604
11.3614	0.0130284	0.0633218	0.036972	0.0106559	0.0111615
11.4696	0.0127721	0.0635438	0.0368182	0.01081	0.0110601
11.5778	0.0125361	0.0637476	0.0367187	0.0109476	0.0109567
11.686	0.0123243	0.0639394	0.0366793	0.011067	0.0108521
11.7942	0.0121407	0.0641217	0.0367036	0.0111666	0.0107458
11.9024	0.0119883	0.0643001	0.0367944	0.0112457	0.0106386
12.0106	0.0118701	0.0644762	0.0369524	0.0113039	0.0105301
12.1188	0.0117877	0.0646525	0.0371768	0.0113417	0.0104201
12.227	0.0117424	0.0648303	0.0374649	0.0113597	0.0103087
12.3352	0.0117349	0.0650086	0.0378128	0.0113588	0.0101954
12.4434	0.0117648	0.0651871	0.0382152	0.0113407	0.0100803
12.5517	0.0118315	0.0653625	0.0386654	0.0113067	0.00996303
12.6599	0.0119328	0.065532	0.039156	0.0112589	0.00984377
12.7681	0.0120667	0.0656909	0.0396787	0.0111994	0.00972222
12.8763	0.0122301	0.0658344	0.0402253	0.0111299	0.0095988
12.9845	0.0124193	0.0659573	0.0407868	0.0110527	0.00947371
13.0927	0.0126305	0.0660536	0.0413547	0.0109695	0.00934735
13.2009	0.0128591	0.0661174	0.0419208	0.0108821	0.00922045
13.3091	0.0131004	0.0661435	0.0424775	0.0107927	0.00909365
13.4173	0.0133497	0.0661267	0.043018	0.0107024	0.00896805
13.5255	0.0136022	0.0660619	0.0435363	0.0106128	0.00884467
13.6337	0.013853	0.065945	0.0440276	0.0105249	0.00872488
13.7419	0.014098	0.0657715	0.0444879	0.0104396	0.00861
13.8501	0.014333	0.0655389	0.0449147	0.0103578	0.00850142
13.9583	0.0145549	0.0652441	0.045307	0.0102794	0.00840065
14.0665	0.0147606	0.064886	0.0456639	0.010205	0.008309
14.1747	0.0149485	0.064462	0.045987	0.010134	0.00822778
14.2829	0.0151174	0.0639727	0.0462781	0.0100663	0.00815812
14.3911	0.0152671	0.0634173	0.0465405	0.010001	0.00810094
14.4993	0.0153985	0.0627968	0.0467788	0.00993718	0.0080572
14.6075	0.0155133	0.0621135	0.0469977	0.00987394	0.00802739
14.7157	0.0156139	0.0613683	0.0472031	0.00980982	0.00801164
14.8239	0.0157037	0.0605664	0.0474011	0.00974404	0.00801013
14.9321	0.0157863	0.0597101	0.0475983	0.009675	0.00802248
15.0403	0.015866	0.0588063	0.0478011	0.00960206	0.00804832
15.1485	0.0159473	0.0578604	0.048016	0.0095239	0.00808703
15.2567	0.0160346	0.05688	0.0482487	0.00944011	0.00813772
15.365	0.0161321	0.0558737	0.0485041	0.00935051	0.00819957
15.4732	0.0162437	0.0548495	0.0487861	0.00925491	0.00827137
15.5814	0.0163725	0.053819	0.0490974	0.00915445	0.00835213
15.6896	0.0165211	0.0527904	0.0494392	0.0090495	0.00844067
15.7978	0.0166911	0.0517762	0.0498112	0.00894168	0.00853626
15.906	0.0168831	0.0507855	0.0502112	0.00883271	0.00863761
16.0142	0.0170965	0.0498289	0.0506354	0.00872454	0.00874399
16.1224	0.0173299	0.0489164	0.0510785	0.00861959	0.00885465
16.2306	0.017581	0.0480554	0.0515338	0.00851989	0.00896869
16.3388	0.0178461	0.0472549	0.0519933	0.00842787	0.00908607
16.447	0.0181212	0.0465187	0.052448	0.00834539	0.00920575
16.5552	0.0184014	0.0458529	0.0528891	0.00827445	0.00932799
16.6634	0.0186812	0.0452593	0.0533069	0.00821626	0.00945226
16.7716	0.0189553	0.0447391	0.053693	0.00817179	0.00957855
16.8798	0.0192177	0.0442922	0.0540392	0.00814129	0.00970704
16.988	0.0194628	0.0439153	0.0543386	0.00812453	0.00983724
17.0962	0.0196855	0.0436065	0.0545863	0.00812055	0.00997004
17.2044	0.0198807	0.0433601	0.0547789	0.00812798	0.0101048
17.3126	0.0200444	0.0431719	0.0549155	0.00814476	0.0102423
17.4208	0.0201732	0.0430355	0.054997	0.00816862	0.0103824
17.529	0.0202645	0.0429452	0.0550264	0.00819682	0.0105254
17.6372	0.020317	0.0428951	0.0550092	0.00822651	0.0106714
17.7454	0.02033	0.0428792	0.0549521	0.00825486	0.0108202
17.8536	0.0203046	0.0428927	0.0548638	0.0082789	0.0109725
17.9618	0.0202418	0.0429303	0.0547532	0.00829614	0.0111276
18.07	0.0201451	0.0429886	0.0546307	0.0083041	0.0112861
18.1782	0.0200174	0.0430636	0.0545057	0.00830118	0.0114473
18.2864	0.0198634	0.0431524	0.0543875	0.00828586	0.0116113
18.3947	0.0196882	0.0432528	0.0542844	0.00825718	0.0117779
18.5029	0.0194968	0.0433623	0.0542029	0.00821496	0.0119466
18.6111	0.0192962	0.0434794	0.0541482	0.00815922	0.0121175
18.7193	0.0190912	0.0436018	0.0541226	0.00809088	0.0122898
18.8275	0.0188884	0.0437274	0.0541279	0.00801103	0.0124633
18.9357	0.0186932	0.0438543	0.0541618	0.00792124	0.0126377
19.0439	0.018511	0.0439795	0.0542212	0.00782349	0.0128127
19.1521	0.0183466	0.0440996	0.0543014	0.0077199	0.012988
19.2603	0.0182036	0.0442112	0.0543958	0.00761287	0.0131632
19.3685	0.0180851	0.0443094	0.0544979	0.0075048	0.0133379
19.4767	0.0179931	0.0443902	0.0545992	0.00739827	0.0135119
19.5849	0.0179289	0.0444478	0.0546939	0.00729563	0.0136846
19.6931	0.0178925	0.0444773	0.0547747	0.00719937	0.0138557
19.8013	0.0178834	0.0444732	0.054837	0.00711165	0.0140241
19.9095	0.0178996	0.04443	0.054877	0.00703447	0.0141893
20.0177	0.0179389	0.0443434	0.0548921	0.00696967	0.0143505
20.1259	0.0179981	0.0442079	0.0548836	0.00691868	0.0145059
20.2341	0.0180742	0.0440212	0.0548525	0.00688295	0.0146548
20.3423	0.018163	0.0437792	0.0548038	0.00686312	0.0147951
20.4505	0.0182613	0.0434812	0.0547423	0.00685999	0.0149256
20.5587	0.0183647	0.0431263	0.0546748	0.00687363	0.0150444
20.6669	0.01847	0.0427153	0.0546089	0.00690381	0.0151498
20.7751	0.0185745	0.0422509	0.054552	0.00695028	0.0152407
20.8833	0.0186748	0.0417356	0.0545127	0.00701179	0.0153148
20.9916	0.0187696	0.0411746	0.0544971	0.00708769	0.0153721
21.0998	0.0188568	0.0405728	0.0545123	0.00717607	0.0154104
21.208	0.0189358	0.0399377	0.0545619	0.00727545	0.0154308
21.3162	0.0190061	0.0392761	0.0546498	0.00738387	0.0154325
21.4244	0.0190676	0.0385961	0.0547775	0.00749935	0.015416
21.5326	0.0191214	0.0379062	0.0549439	0.00762008	0.015383
21.6408	0.0191676	0.0372144	0.0551485	0.00774381	0.0153338
21.749	0.0192078	0.0365296	0.0553866	0.00786895	0.0152714
21.8572	0.0192426	0.0358602	0.055655	0.00799352	0.015197
21.9654	0.0192733	0.0352134	0.0559478	0.00811638	0.0151135
22.0736	0.0193008	0.0345968	0.0562599	0.00823623	0.0150229
22.1818	0.0193258	0.0340166	0.0565857	0.00835223	0.0149276
22.29	0.019349	0.033479	0.0569191	0.00846393	0.0148306
22.3982	0.0193703	0.0329889	0.0572558	0.00857092	0.0147332
22.5064	0.0193901	0.0325499	0.0575908	0.00867329	0.0146378
22.6146	0.0194081	0.0321656	0.0579216	0.00877123	0.0145457
22.7228	0.0194238	0.0318379	0.0582449	0.00886502	0.0144583
22.831	0.0194369	0.0315681	0.0585602	0.00895511	0.0143766
22.9392	0.0194467	0.0313566	0.0588665	0.00904179	0.014301
23.0474	0.0194532	0.0312025	0.0591635	0.0091253	0.0142317
23.1556	0.0194558	0.0311047	0.0594526	0.00920565	0.0141688
23.2638	0.0194547	0.0310607	0.0597344	0.00928252	0.014112
23.372	0.0194501	0.0310675	0.0600109	0.00935549	0.014061
23.4802	0.0194424	0.0311212	0.0602831	0.00942358	0.0140153
23.5884	0.0194331	0.0312174	0.060552	0.00948562	0.0139742
23.6966	0.0194232	0.0313511	0.0608189	0.00954007	0.0139369
23.8048	0.0194143	0.0315165	0.0610841	0.00958511	0.013903
23.913	0.0194086	0.0317077	0.0613475	0.0096189	0.0138716
24.0213	0.0194075	0.0319186	0.0616081	0.00963917	0.0138421
24.1295	0.0194139	0.0321426	0.0618643	0.00964409	0.0138139
24.2377	0.0194294	0.0323734	0.0621144	0.00963154	0.0137862
24.3459	0.0194562	0.0326049	0.0623552	0.00960002	0.0137585
24.4541	0.0194959	0.032831	0.0625831	0.00954794	0.0137299
24.5623	0.0195493	0.0330462	0.0627944	0.00947442	0.0136999
24.6705	0.0196176	0.0332455	0.0629837	0.00937919	0.0136676
24.7787	0.0197003	0.0334248	0.063147	0.00926206	0.0136321
24.8869	0.0197972	0.0335808	0.0632786	0.00912398	0.0135929
24.9951	0.0199064	0.0337105	0.0633732	0.00896594	0.0135487
25.1033	0.020026	0.0338124	0.0634253	0.00878999	0.013499
25.2115	0.020153	0.0338855	0.0634299	0.00859826	0.0134425
25.3197	0.0202835	0.0339296	0.0633821	0.00839325	0.0133783
25.4279	0.0204133	0.033946	0.0632784	0.00817825	0.0133056
25.5361	0.0205374	0.0339358	0.063116	0.00795614	0.0132231
25.6443	0.020651	0.0339019	0.0628926	0.00773043	0.0131301
25.7525	0.0207482	0.0338466	0.0626083	0.00750402	0.0130254
25.8607	0.0208242	0.033774	0.0622637	0.00728015	0.0129083
25.9689	0.0208736	0.0336878	0.0618623	0.00706159	0.012778
26.0771	0.0208914	0.0335921	0.0614087	0.00685086	0.0126335
26.1853	0.0208738	0.0334922	0.0609093	0.00665008	0.0124744
26.2935	0.0208171	0.0333922	0.0603722	0.00646084	0.0122998
26.4017	0.0207192	0.0332978	0.0598069	0.00628454	0.0121098
26.5099	0.0205783	0.0332134	0.0592243	0.00612178	0.0119038
26.6181	0.0203941	0.0331446	0.0586353	0.00597324	0.0116818
26.7264	0.0201674	0.0330961	0.0580519	0.00583887	0.011444
26.8346	0.0199003	0.0330723	0.0574859	0.00571831	0.0111906
26.9428	0.0195957	0.0330781	0.0569478	0.00561118	0.0109224
27.051	0.0192575	0.0331171	0.0564484	0.00551655	0.01064
27.1592	0.018891	0.0331934	0.055995	0.00543364	0.0103447
27.2674	0.0185016	0.0333088	0.0555949	0.00536156	0.0100375
27.3756	0.0180957	0.0334659	0.0552512	0.00529919	0.00972009
27.4838	0.0176795	0.0336658	0.0549664	0.0052456	0.00939423
27.592	0.0172598	0.0339086	0.0547394	0.0051998	0.0090619
27.7002	0.0168429	0.0341939	0.0545661	0.00516082	0.00872539
27.8084	0.0164349	0.03452	0.0544418	0.00512797	0.00838698
27.9166	0.016042	0.0348842	0.0543569	0.00510053	0.00804919
28.0248	0.0156684	0.0352839	0.0543032	0.00507775	0.00771453
28.133	0.0153188	0.0357148	0.0542679	0.00505913	0.0073857
28.2412	0.0149959	0.0361732	0.0542397	0.00504414	0.00706518
28.3494	0.0147022	0.0366549	0.0542057	0.00503244	0.00675548
28.4576	0.0144391	0.0371554	0.054153	0.00502364	0.00645899
28.5658	0.0142066	0.0376714	0.0540709	0.00501741	0.00617766
28.674	0.0140043	0.0381992	0.0539465	0.00501361	0.00591345
28.7822	0.0138307	0.0387373	0.0537719	0.00501196	0.00566779
28.8904	0.0136831	0.039284	0.0535373	0.00501248	0.0054418
28.9986	0.013559	0.0398397	0.0532383	0.00501499	0.00523624
29.1068	0.0134552	0.0404056	0.0528709	0.00501937	0.00505159
29.215	0.0133678	0.0409841	0.0524322	0.00502581	0.00488796
29.3232	0.0132932	0.0415796	0.0519239	0.00503415	0.00474486
29.4314	0.0132271	0.042196	0.0513469	0.00504465	0.00462188
29.5396	0.0131661	0.0428395	0.0507061	0.00505724	0.004518
29.6479	0.0131065	0.0435153	0.0500067	0.00507214	0.00443249
29.7561	0.0130452	0.0442294	0.0492562	0.0050894	0.00436404
29.8643	0.0129792	0.0449871	0.0484624	0.0051092	0.00431154
29.9725	0.0129062	0.0457923	0.047634	0.00513167	0.00427397
30.0807	0.0128244	0.0466487	0.0467807	0.00515688	0.0042501
30.1889	0.0127325	0.0475565	0.0459118	0.00518498	0.00423928
30.2971	0.0126296	0.0485151	0.0450376	0.00521593	0.00424049
30.4053	0.0125154	0.0495206	0.044167	0.00524974	0.00425344
30.5135	0.0123901	0.0505671	0.0433097	0.00528633	0.00427776
30.6217	0.0122541	0.0516458	0.042474	0.00532556	0.00431331
30.7299	0.0121086	0.0527453	0.0416679	0.00536719	0.00436037
30.8381	0.0119545	0.053852	0.0408995	0.00541099	0.00441897
30.9463	0.0117935	0.0549505	0.0401751	0.00545653	0.00448977
31.0545	0.0116269	0.0560239	0.0395013	0.00550347	0.00457314
31.1627	0.0114568	0.0570547	0.0388831	0.00555126	0.00466979
31.2709	0.0112847	0.0580251	0.0383257	0.00559941	0.00478032
31.3791	0.0111125	0.058918	0.0378334	0.00564731	0.00490541
31.4873	0.0109419	0.0597177	0.0374092	0.00569434	0.00504531
31.5955	0.0107744	0.0604101	0.0370565	0.00573998	0.00520015
31.7037	0.0106121	0.060985	0.0367769	0.00578353	0.00537023
31.8119	0.010456	0.0614332	0.0365731	0.00582455	0.005555
31.9201	0.0103082	0.0617519	0.0364452	0.00586246	0.00575417
32.0283	0.0101696	0.0619394	0.0363942	0.00589695	0.00596636
32.1365	0.0100415	0.0619991	0.036419	0.00592768	0.00619005
32.2448	0.00992548	0.0619386	0.0365191	0.0059545	0.00642369
32.3529	0.00982252	0.061767	0.0366927	0.00597744	0.00666453
32.4612	0.00973402	0.0614998	0.0369366	0.00599655	0.00691017
32.5694	0.00966102	0.0611505	0.0372485	0.00601216	0.00715715
32.6776	0.00960475	0.0607383	0.0376231	0.00602468	0.00740206
32.7858	0.0095662	0.0602807	0.038056	0.00603479	0.00764087
32.894	0.00954648	0.0597968	0.0385413	0.00604322	0.00786985
33.0022	0.00954653	0.059305	0.0390721	0.00605091	0.00808485
33.1104	0.00956736	0.0588211	0.0396425	0.00605889	0.0082818
33.2186	0.00960956	0.0583611	0.0402432	0.0060683	0.00845722
33.3268	0.00967365	0.0579366	0.0408674	0.00608056	0.00860711
33.435	0.00976003	0.0575579	0.0415053	0.00609694	0.00872906
33.5432	0.00986893	0.0572312	0.0421487	0.00611897	0.00882026
33.6514	0.01	0.0569599	0.0427884	0.00614813	0.00887935
33.7596	0.010153	0.0567443	0.0434149	0.00618587	0.00890565
33.8678	0.0103269	0.0565822	0.0440204	0.00623397	0.00889874
33.976	0.0105206	0.0564689	0.0445949	0.0062938	0.00886009
34.0842	0.0107325	0.0563974	0.0451318	0.00636713	0.00879115
34.1924	0.0109607	0.0563591	0.045622	0.00645519	0.00869516
34.3006	0.0112032	0.0563451	0.0460593	0.00655965	0.00857523
34.4088	0.0114574	0.0563459	0.0464368	0.00668175	0.0084356
34.517	0.0117202	0.0563517	0.0467493	0.00682245	0.00828112
34.6252	0.0119887	0.0563546	0.0469926	0.00698292	0.00811651
34.7334	0.0122596	0.0563464	0.047162	0.00716336	0.00794725
34.8416	0.0125295	0.0563217	0.0472556	0.00736457	0.00777799
34.9498	0.0127952	0.0562755	0.0472709	0.00758584	0.00761391
35.0581	0.013053	0.0562057	0.0472074	0.00782696	0.00745912
35.1662	0.0132996	0.0561111	0.047065	0.00808652	0.00731756
35.2745	0.0135317	0.0559929	0.0468442	0.00836276	0.00719215
35.3827	0.0137465	0.0558538	0.0465472	0.00865386	0.00708502
35.4909	0.0139412	0.0556976	0.0461762	0.00895626	0.00699747
35.5991	0.0141135	0.0555297	0.0457345	0.00926751	0.00692975
35.7073	0.0142611	0.0553555	0.0452265	0.00958273	0.00688137
35.8155	0.0143827	0.0551815	0.0446565	0.00989843	0.00685082
35.9237	0.0144771	0.0550141	0.0440304	0.0102097	0.00683586
36.0319	0.0145435	0.0548592	0.0433543	0.0105117	0.00683368
36.1401	0.0145816	0.0547233	0.0426347	0.0108002	0.00684094
36.2483	0.0145916	0.0546112	0.0418795	0.0110696	0.00685395
36.3565	0.0145742	0.0545269	0.0410954	0.0113168	0.00686938
36.4647	0.0145302	0.0544736	0.0402916	0.0115366	0.0068833
36.5729	0.0144608	0.0544534	0.0394756	0.0117262	0.00689255
36.6811	0.0143678	0.0544669	0.0386561	0.0118827	0.00689409
36.7893	0.0142526	0.0545134	0.0378417	0.0120038	0.00688542
36.8975	0.0141174	0.0545911	0.0370399	0.0120888	0.00686502
37.0057	0.0139642	0.0546961	0.0362589	0.0121367	0.00683146
37.1139	0.0137949	0.0548246	0.0355051	0.0121486	0.00678471
37.2221	0.0136119	0.0549703	0.0347851	0.0121252	0.00672478
37.3303	0.0134168	0.0551272	0.0341039	0.0120686	0.00665283
37.4385	0.0132116	0.0552874	0.0334659	0.0119813	0.00657034
37.5467	0.0129984	0.0554424	0.0328734	0.0118665	0.00647939
37.6549	0.0127785	0.0555839	0.032328	0.0117278	0.0063825
37.7632	0.0125535	0.0557024	0.0318299	0.0115684	0.00628201
37.8713	0.0123246	0.0557892	0.0313779	0.0113926	0.00618085
37.9796	0.0120929	0.0558349	0.0309694	0.0112037	0.00608128
38.0878	0.0118593	0.0558313	0.030601	0.0110054	0.00598585
38.196	0.0116247	0.0557701	0.0302674	0.0108013	0.00589649
38.3042	0.0113894	0.0556443	0.0299631	0.0105939	0.00581472
38.4124	0.0111538	0.0554478	0.0296821	0.0103861	0.0057416
38.5206	0.0109183	0.0551757	0.0294171	0.0101796	0.00567761
38.6288	0.0106829	0.0548239	0.0291617	0.00997631	0.00562273
38.737	0.0104476	0.0543905	0.028908	0.0097772	0.0055765
38.8452	0.0102124	0.0538743	0.02865	0.00958293	0.00553772
38.9534	0.00997714	0.0532759	0.0283807	0.00939381	0.00550507
39.0616	0.00974166	0.052597	0.0280942	0.00920977	0.00547684
39.1698	0.00950578	0.0518397	0.027785	0.00903048	0.00545092
39.278	0.00926935	0.0510091	0.0274484	0.00885541	0.0054256
39.3862	0.00903219	0.0501089	0.0270807	0.00868384	0.00539845
39.4944	0.00879428	0.0491456	0.0266788	0.00851513	0.00536815
39.6026	0.00855561	0.0481241	0.0262403	0.0083485	0.00533261
39.7108	0.00831625	0.0470518	0.0257644	0.00818336	0.00529081
39.819	0.00807651	0.0459349	0.0252503	0.00801911	0.00524167
39.9272	0.00783673	0.0447796	0.0246987	0.00785544	0.00518429
40.0354	0.00759744	0.0435941	0.0241115	0.00769219	0.00511886
40.1436	0.00735935	0.0423836	0.0234905	0.0075293	0.00504493
40.2518	0.00712344	0.0411567	0.0228397	0.00736705	0.0049634
40.36	0.00689079	0.0399184	0.0221624	0.00720573	0.00487444
40.4682	0.00666274	0.038677	0.0214642	0.00704588	0.00477921
40.5764	0.00644057	0.0374386	0.0207511	0.00688828	0.00467853
40.6846	0.00622591	0.0362095	0.0200291	0.00673369	0.00457325
40.7929	0.00602061	0.0349981	0.0193059	0.00658292	0.00446462
40.9011	0.00582636	0.0338097	0.0185886	0.00643691	0.00435329
41.0093	0.0056452	0.0326529	0.0178858	0.00629632	0.00424032
41.1175	0.0054788	0.0315333	0.0172053	0.00616206	0.00412624
41.2257	0.00532906	0.030459	0.0165564	0.0060348	0.00401169
41.3339	0.00519777	0.0294359	0.0159466	0.00591493	0.00389714
41.4421	0.00508641	0.02847	0.0153839	0.00580282	0.00378291
41.5503	0.00499644	0.0275673	0.0148758	0.00569842	0.00366931
41.6585	0.00492896	0.0267321	0.0144287	0.00560177	0.00355675
41.7667	0.00488489	0.0259695	0.014049	0.00551233	0.00344552
41.8749	0.00486466	0.0252815	0.0137404	0.00542966	0.00333615
41.9831	0.00486852	0.0246707	0.0135069	0.00535267	0.00322917
42.0913	0.00489636	0.0241382	0.0133503	0.0052805	0.00312542
42.1995	0.00494779	0.0236838	0.0132714	0.00521192	0.00302593
42.3077	0.00502201	0.0233062	0.0132692	0.00514554	0.00293172
42.4159	0.00511809	0.0230034	0.0133412	0.00508024	0.00284423
42.5241	0.00523478	0.0227725	0.0134841	0.00501439	0.00276483
42.6323	0.00537077	0.0226101	0.0136927	0.00494707	0.0026953
42.7405	0.00552444	0.0225117	0.0139609	0.00487691	0.00263702
42.8487	0.0056943	0.0224732	0.0142815	0.00480322	0.0025917
42.9569	0.00587893	0.0224899	0.0146465	0.00472544	0.00256079
43.0651	0.00607675	0.022557	0.0150475	0.00464322	0.0025454
43.1733	0.00628645	0.0226708	0.0154756	0.00455692	0.00254664
43.2815	0.00650661	0.0228262	0.0159222	0.00446683	0.00256493
43.3897	0.00673621	0.0230205	0.0163788	0.00437424	0.00260065
43.498	0.00697393	0.0232497	0.0168377	0.00428032	0.00265346
43.6061	0.00721899	0.0235107	0.0172912	0.0041869	0.00272255
43.7144	0.00747037	0.0238012	0.0177334	0.00409612	0.00280671
43.8226	0.00772691	0.0241188	0.0181595	0.00401034	0.00290432
43.9308	0.00798779	0.0244618	0.0185656	0.00393231	0.00301321
44.039	0.00825136	0.0248283	0.0189502	0.00386462	0.00313107
44.1472	0.00851657	0.0252169	0.0193122	0.00381018	0.00325502
44.2554	0.00878148	0.0256259	0.0196527	0.00377163	0.00338218
44.3636	0.00904418	0.0260544	0.019974	0.00375162	0.00350966
44.4718	0.00930245	0.026501	0.0202798	0.00375241	0.00363445
44.58	0.00955351	0.0269646	0.020575	0.0037759	0.00375387
44.6882	0.00979483	0.0274441	0.0208651	0.00382367	0.00386524
44.7964	0.010023	0.0279387	0.0211565	0.00389663	0.00396647
44.9046	0.0102353	0.0284474	0.0214556	0.0039951	0.00405554
45.0128	0.0104281	0.0289699	0.0217694	0.00411881	0.00413136

## Sheet: Fig. 2d
Fig. 2d
Description: Excitation spectrum (em=1527 nm) of Er-NCs from C, CS, CSS, CSSS, to CSSSS.
Wavelength (nm)	C	CS	CSS	CSSS	CSSSS
	Counts	Counts	Counts	Counts	Counts
300	0.000251	0.004147	0.019012	0.015692	0.022438
300.5	0.000243	0.004063	0.007777	0.027774	0.027815
301	0.000234	0.003966	0.011669	0.011723	0.036701
301.5	0.000226	0.003862	0.01448	0.033072	0.054118
302	0.000218	0.003815	0.038918	0.042329	0.05884
302.5	0.00021	0.00375	0.018624	0.044343	0.071485
303	0.000204	0.00369	0.025389	0.033729	0.079245
303.5	0.000197	0.003624	0.021845	0.05881	0.072379
304	0.00019	0.003555	0.023694	0.051729	0.080147
304.5	0.000184	0.003478	0.012621	0.061178	0.071461
305	0.000181	0.003432	0.031739	0.051892	0.06789
305.5	0.000176	0.003381	0.03931	0.054166	0.060505
306	0.000172	0.003346	0.014564	0.04742	0.06407
306.5	0.00017	0.003316	0.021693	0.033876	0.080079
307	0.000167	0.003268	0.029089	0.032541	0.105525
307.5	0.000166	0.003247	0.024142	0.030993	0.129288
308	0.000166	0.003227	0.014705	0.069281	0.140623
308.5	0.000168	0.003224	0.018513	0.064994	0.148751
309	0.000172	0.00321	0.03224	0.069838	0.155867
309.5	0.000177	0.003209	0.011274	0.08024	0.15282
310	0.000184	0.003225	0.02213	0.093501	0.144928
310.5	0.000194	0.003225	0.035576	0.119291	0.138258
311	0.000205	0.003239	0.031239	0.100444	0.115775
311.5	0.000221	0.003273	0.033897	0.107763	0.096886
312	0.00024	0.003301	0.025531	0.081896	0.079143
312.5	0.000263	0.00334	0.037134	0.060216	0.058837
313	0.000289	0.003374	0.021703	0.048042	0.045763
313.5	0.00032	0.003408	0.029226	0.054434	0.035991
314	0.000356	0.003466	0.025501	0.0363	0.028516
314.5	0.000397	0.003511	0.012751	0.018406	0.020856
315	0.000443	0.003577	0.005818	0.02682	0.01586
315.5	0.000495	0.003637	0.017175	0.016445	0.013583
316	0.000554	0.003705	0.014097	0.013111	0.012032
316.5	0.000619	0.003773	0.016181	0.028405	0.009269
317	0.000691	0.003851	0.016831	0.016791	0.008801
317.5	0.00077	0.00395	0.009754	0.014718	0.005471
318	0.000856	0.004067	0.01421	0.030133	0.007819
318.5	0.00095	0.004185	0.022238	0.017651	0.007106
319	0.001052	0.004301	0.004609	0.022501	0.010942
319.5	0.00116	0.004411	0.011329	0.006282	0.017883
320	0.001276	0.00453	0.014695	0.013878	0.016026
320.5	0.001399	0.004643	0.013175	0.018799	0.018706
321	0.001528	0.004769	0.022449	0.010156	0.022175
321.5	0.001664	0.004905	0.019564	0.021552	0.025993
322	0.001806	0.005043	0.018494	0.032701	0.029241
322.5	0.001953	0.005172	0.021125	0.026473	0.033545
323	0.002106	0.005317	0.014896	0.025762	0.042257
323.5	0.002262	0.005465	0.024331	0.023343	0.045655
324	0.00242	0.005647	0.018924	0.039292	0.052134
324.5	0.002583	0.005803	0.009827	0.044849	0.058372
325	0.002746	0.005969	0.024343	0.048638	0.063336
325.5	0.00291	0.006151	0.020273	0.048995	0.069201
326	0.003075	0.006342	0.011555	0.049875	0.071053
326.5	0.003238	0.006521	0.021433	0.04916	0.075285
327	0.003399	0.00672	0.028823	0.043661	0.080562
327.5	0.003556	0.006915	0.026037	0.058526	0.086066
328	0.003708	0.007092	0.02797	0.06287	0.08824
328.5	0.003856	0.00728	0.02447	0.072627	0.096662
329	0.003998	0.007458	0.026606	0.069335	0.099818
329.5	0.004134	0.007629	0.031671	0.069641	0.104034
330	0.004263	0.007798	0.049233	0.086044	0.109003
330.5	0.004384	0.007961	0.057194	0.082553	0.108342
331	0.0045	0.008112	0.061707	0.096899	0.107467
331.5	0.004607	0.008264	0.062055	0.092629	0.101712
332	0.004707	0.00838	0.072465	0.098092	0.093764
332.5	0.0048	0.008486	0.070745	0.091542	0.085833
333	0.004886	0.008579	0.0677	0.096906	0.077557
333.5	0.004965	0.008654	0.060217	0.079669	0.071651
334	0.005038	0.008734	0.056518	0.067813	0.060616
334.5	0.005106	0.008798	0.04039	0.06045	0.057288
335	0.005169	0.008838	0.037678	0.05454	0.046815
335.5	0.005229	0.008877	0.038743	0.055116	0.039347
336	0.005286	0.008899	0.039181	0.036018	0.03771
336.5	0.005342	0.008918	0.033678	0.028211	0.033322
337	0.005399	0.008943	0.026439	0.024774	0.032977
337.5	0.005457	0.008948	0.023874	0.028348	0.033014
338	0.005519	0.008958	0.023955	0.03249	0.034519
338.5	0.005585	0.008966	0.029158	0.036526	0.034471
339	0.00566	0.008981	0.016987	0.03232	0.037934
339.5	0.005743	0.008983	0.018047	0.025267	0.042601
340	0.005838	0.008983	0.024992	0.041231	0.046615
340.5	0.005945	0.009008	0.030231	0.03617	0.056271
341	0.006069	0.009027	0.04218	0.050528	0.068778
341.5	0.006209	0.009044	0.043079	0.05205	0.093766
342	0.006369	0.009091	0.051727	0.064618	0.131257
342.5	0.00655	0.009162	0.053776	0.078522	0.173236
343	0.006756	0.00926	0.067604	0.098375	0.209996
343.5	0.006988	0.009378	0.073708	0.12223	0.241994
344	0.007247	0.009512	0.070922	0.144713	0.272202
344.5	0.007538	0.009695	0.067514	0.169573	0.294534
345	0.00786	0.009894	0.070014	0.194729	0.317887
345.5	0.008214	0.010128	0.067597	0.202754	0.332424
346	0.008604	0.010383	0.061221	0.216582	0.343407
346.5	0.009028	0.010684	0.062626	0.220336	0.351989
347	0.009486	0.011011	0.045983	0.218223	0.355728
347.5	0.009978	0.011389	0.038897	0.209676	0.358224
348	0.010503	0.011794	0.041647	0.215291	0.368787
348.5	0.011059	0.012269	0.031648	0.210964	0.371406
349	0.011643	0.012792	0.032969	0.220436	0.386113
349.5	0.01225	0.013365	0.027388	0.207693	0.409883
350	0.012878	0.014002	0.027034	0.217697	0.440035
350.5	0.013521	0.014685	0.027514	0.233474	0.469299
351	0.014173	0.015424	0.026683	0.254736	0.488441
351.5	0.014828	0.016204	0.034796	0.265746	0.504346
352	0.015478	0.017031	0.039112	0.276225	0.515005
352.5	0.016115	0.017902	0.039614	0.290968	0.510153
353	0.016732	0.01879	0.043442	0.293533	0.509874
353.5	0.017322	0.019698	0.059621	0.303451	0.494955
354	0.017875	0.020614	0.064273	0.304526	0.476936
354.5	0.018385	0.021519	0.075819	0.299294	0.46377
355	0.018842	0.022412	0.082624	0.283542	0.450505
355.5	0.01924	0.023265	0.110855	0.286015	0.45134
356	0.019572	0.024069	0.139234	0.291381	0.452724
356.5	0.019834	0.024817	0.190588	0.299466	0.454067
357	0.02002	0.025478	0.223208	0.312098	0.445754
357.5	0.020126	0.026054	0.264604	0.320566	0.440207
358	0.02015	0.026532	0.298657	0.342465	0.432802
358.5	0.020091	0.026889	0.344605	0.356911	0.423097
359	0.019949	0.027124	0.361532	0.358557	0.411023
359.5	0.019724	0.027228	0.365812	0.372229	0.400624
360	0.01942	0.027204	0.35283	0.360503	0.377604
360.5	0.019041	0.027043	0.334945	0.344402	0.358265
361	0.01859	0.026757	0.317617	0.320648	0.341489
361.5	0.018074	0.026345	0.286208	0.293894	0.320185
362	0.0175	0.025807	0.268926	0.275766	0.296232
362.5	0.016875	0.025161	0.252984	0.256398	0.274479
363	0.016207	0.024411	0.225389	0.234043	0.249253
363.5	0.015506	0.023579	0.202617	0.218525	0.219847
364	0.014778	0.02266	0.176769	0.196827	0.191151
364.5	0.014034	0.021674	0.160875	0.176183	0.166009
365	0.013281	0.02064	0.140521	0.15812	0.138287
365.5	0.012528	0.019572	0.113653	0.134459	0.114307
366	0.011784	0.018475	0.093582	0.109433	0.092339
366.5	0.011055	0.01738	0.079967	0.092845	0.074123
367	0.010348	0.016297	0.068742	0.071823	0.057289
367.5	0.00967	0.015236	0.052473	0.062086	0.049156
368	0.009027	0.014197	0.047492	0.048712	0.040865
368.5	0.008422	0.013206	0.043998	0.045127	0.034762
369	0.007861	0.012274	0.040688	0.036982	0.035333
369.5	0.007346	0.011406	0.035273	0.033534	0.037548
370	0.00688	0.010597	0.041622	0.036061	0.042864
370.5	0.006465	0.009852	0.043764	0.039599	0.051634
371	0.006101	0.009179	0.046999	0.040218	0.071548
371.5	0.005789	0.00858	0.048711	0.050038	0.111415
372	0.005529	0.008042	0.057867	0.061911	0.16676
372.5	0.005318	0.007574	0.082852	0.089701	0.245193
373	0.005155	0.007174	0.112652	0.122635	0.343244
373.5	0.005037	0.006842	0.158971	0.174386	0.448416
374	0.004962	0.006575	0.211103	0.247087	0.550911
374.5	0.004925	0.006374	0.281072	0.325834	0.649259
375	0.004924	0.006238	0.35227	0.420604	0.724578
375.5	0.004953	0.006156	0.407929	0.502799	0.777783
376	0.005007	0.006143	0.465596	0.576714	0.805163
376.5	0.005083	0.006163	0.504053	0.63531	0.803808
377	0.005177	0.006231	0.508155	0.658939	0.781261
377.5	0.005283	0.006332	0.49978	0.644854	0.744881
378	0.005397	0.006461	0.470436	0.615863	0.687747
378.5	0.005515	0.006608	0.424805	0.557994	0.628635
379	0.005632	0.006768	0.382322	0.511181	0.56517
379.5	0.005744	0.006937	0.341575	0.449069	0.497987
380	0.005846	0.0071	0.303337	0.391907	0.43644
380.5	0.005937	0.007266	0.257695	0.333702	0.373345
381	0.006014	0.007413	0.225868	0.296252	0.323388
381.5	0.006072	0.007544	0.199979	0.25283	0.273357
382	0.006111	0.007655	0.174987	0.217309	0.228437
382.5	0.006129	0.007734	0.157745	0.190294	0.1884
383	0.006123	0.007792	0.138462	0.156843	0.161087
383.5	0.006095	0.007825	0.117158	0.135501	0.13409
384	0.006043	0.007821	0.108265	0.113323	0.114421
384.5	0.005968	0.00779	0.094017	0.098506	0.095584
385	0.00587	0.007718	0.089781	0.083715	0.0816
385.5	0.005751	0.007622	0.074489	0.071332	0.070276
386	0.005611	0.007485	0.06574	0.056464	0.059789
386.5	0.005452	0.007322	0.060486	0.05259	0.050308
387	0.005275	0.007133	0.056342	0.052275	0.043973
387.5	0.005085	0.006914	0.05367	0.045696	0.035329
388	0.004881	0.006676	0.044705	0.037666	0.030931
388.5	0.004666	0.006419	0.042169	0.035304	0.02699
389	0.004444	0.006148	0.032794	0.028729	0.021294
389.5	0.004215	0.005861	0.029943	0.028117	0.016982
390	0.003983	0.005567	0.026234	0.026423	0.015671
390.5	0.00375	0.005267	0.024813	0.01988	0.01064
391	0.003518	0.004964	0.024116	0.017888	0.009403
391.5	0.00329	0.004651	0.022254	0.016191	0.008536
392	0.003067	0.00435	0.017	0.013633	0.005647
392.5	0.002851	0.004056	0.016645	0.009778	0.006301
393	0.002646	0.00377	0.016327	0.011648	0.004958
393.5	0.002451	0.003491	0.014261	0.010942	0.003358
394	0.00227	0.003216	0.015291	0.010637	0.002569
394.5	0.002104	0.002965	0.01096	0.009751	0.003502
395	0.001954	0.002726	0.01433	0.01156	0.004297
395.5	0.001822	0.002497	0.013828	0.010976	0.003096
396	0.001708	0.0023	0.010549	0.009928	0.003013
396.5	0.001614	0.002111	0.011171	0.011055	0.004356
397	0.001541	0.001942	0.011698	0.008814	0.003161
397.5	0.00149	0.001792	0.01124	0.010716	0.004998
398	0.00146	0.001673	0.011807	0.011189	0.005452
398.5	0.001454	0.001574	0.013161	0.008998	0.006271
399	0.001469	0.001498	0.012789	0.013677	0.007562
399.5	0.001509	0.001445	0.016675	0.010653	0.009864
400	0.001572	0.001423	0.015228	0.014529	0.013543
400.5	0.001658	0.001427	0.017579	0.015774	0.019108
401	0.001766	0.001467	0.01444	0.018015	0.025011
401.5	0.001897	0.001531	0.02027	0.022701	0.031703
402	0.00205	0.001626	0.024952	0.025218	0.03942
402.5	0.002225	0.00174	0.03195	0.037952	0.045229
403	0.002419	0.001892	0.036982	0.040443	0.052826
403.5	0.002633	0.002075	0.042957	0.050239	0.059414
404	0.002864	0.002279	0.045139	0.057556	0.06552
404.5	0.003112	0.002505	0.053674	0.063121	0.067167
405	0.003374	0.002756	0.052414	0.069232	0.071002
405.5	0.003648	0.00304	0.054026	0.066949	0.071253
406	0.003931	0.003344	0.054726	0.069982	0.06708
406.5	0.004223	0.003664	0.049653	0.066319	0.066906
407	0.004519	0.004002	0.048431	0.06456	0.063202
407.5	0.004816	0.004359	0.048799	0.066797	0.061767
408	0.005113	0.004725	0.044141	0.064148	0.057131
408.5	0.005405	0.005104	0.047334	0.052968	0.054173
409	0.005689	0.005488	0.041877	0.050149	0.051731
409.5	0.005963	0.005871	0.039261	0.048376	0.051969
410	0.006223	0.00625	0.042487	0.045717	0.055438
410.5	0.006466	0.006618	0.043178	0.049192	0.062868
411	0.006689	0.006982	0.050418	0.050468	0.073365
411.5	0.006889	0.00733	0.061071	0.058513	0.085179
412	0.007064	0.007652	0.076288	0.074623	0.100077
412.5	0.007211	0.007946	0.092055	0.090812	0.11689
413	0.007329	0.008214	0.109862	0.104357	0.131756
413.5	0.007416	0.008445	0.129823	0.123965	0.146585
414	0.007471	0.008637	0.148386	0.145585	0.160663
414.5	0.007493	0.008788	0.165346	0.163926	0.167373
415	0.007482	0.008901	0.174694	0.176881	0.174163
415.5	0.007438	0.008961	0.183054	0.185411	0.174561
416	0.007362	0.008978	0.182319	0.185319	0.170877
416.5	0.007255	0.008947	0.171964	0.178782	0.161353
417	0.007119	0.008868	0.16028	0.168404	0.150776
417.5	0.006955	0.008748	0.151274	0.157716	0.136832
418	0.006767	0.008574	0.138198	0.140848	0.122099
418.5	0.006556	0.008364	0.118059	0.122454	0.107281
419	0.006326	0.008116	0.098346	0.110552	0.091053
419.5	0.006081	0.007838	0.081815	0.092506	0.078999
420	0.005823	0.007526	0.068074	0.070508	0.063509
420.5	0.005556	0.007185	0.053354	0.060196	0.053183
421	0.005285	0.006824	0.042579	0.04401	0.04192
421.5	0.005013	0.006456	0.033374	0.037487	0.034486
422	0.004743	0.006072	0.024525	0.027497	0.028565
422.5	0.00448	0.005692	0.018053	0.023655	0.028815
423	0.004229	0.005313	0.015586	0.021317	0.034395
423.5	0.003994	0.004943	0.014354	0.021348	0.039072
424	0.003779	0.004589	0.008491	0.024876	0.044212
424.5	0.003589	0.004248	0.01035	0.027423	0.048282
425	0.003429	0.003926	0.007678	0.027983	0.050374
425.5	0.003303	0.003634	0.003734	0.035861	0.052647
426	0.003216	0.003368	0.004798	0.03751	0.052645
426.5	0.003174	0.003136	0.005217	0.04388	0.052711
427	0.003181	0.002942	0.002553	0.042069	0.048476
427.5	0.003242	0.002786	0.006074	0.03545	0.044398
428	0.003362	0.002677	0.008755	0.031609	0.038988
428.5	0.003546	0.002614	0.004981	0.027964	0.033673
429	0.0038	0.002614	0.002712	0.024392	0.030693
429.5	0.004125	0.002685	0.006996	0.018896	0.02537
430	0.004529	0.002829	0.009197	0.017656	0.023673
430.5	0.005011	0.003049	0.003674	0.017962	0.020894
431	0.005579	0.003356	0.00429	0.013528	0.019251
431.5	0.006233	0.003772	0.004499	0.016164	0.016807
432	0.006979	0.004287	0.006525	0.013664	0.015328
432.5	0.007817	0.00491	0.00261	0.012367	0.015209
433	0.008749	0.005637	0.006269	0.013672	0.015629
433.5	0.009775	0.006481	0.006851	0.010309	0.014316
434	0.010896	0.007443	0.006893	0.01469	0.014336
434.5	0.012109	0.008532	0.007482	0.011731	0.015436
435	0.013415	0.009738	0.01072	0.013701	0.015301
435.5	0.014807	0.011068	0.011739	0.013944	0.017906
436	0.016283	0.012521	0.009954	0.016272	0.022967
436.5	0.017835	0.014106	0.014911	0.019874	0.029726
437	0.019458	0.015818	0.023507	0.019377	0.039599
437.5	0.021141	0.017654	0.024464	0.031434	0.048258
438	0.022876	0.019614	0.033318	0.039699	0.061081
438.5	0.024651	0.021685	0.048143	0.051059	0.075029
439	0.026454	0.023868	0.055914	0.062356	0.087962
439.5	0.028272	0.026154	0.073005	0.079451	0.101319
440	0.03009	0.028518	0.085124	0.09499	0.117223
440.5	0.031893	0.030958	0.099855	0.110314	0.133093
441	0.033666	0.033443	0.108635	0.123958	0.150113
441.5	0.035393	0.035951	0.127405	0.139161	0.175768
442	0.037059	0.038463	0.14122	0.152789	0.205804
442.5	0.038646	0.040961	0.165927	0.184687	0.251311
443	0.040139	0.043412	0.200645	0.211682	0.296117
443.5	0.041525	0.045796	0.256723	0.257828	0.356139
444	0.042789	0.048088	0.31557	0.324129	0.411876
444.5	0.04392	0.050259	0.390527	0.401105	0.473975
445	0.044904	0.052282	0.454994	0.482098	0.534034
445.5	0.045733	0.054139	0.540169	0.577998	0.595278
446	0.046401	0.055806	0.619408	0.666808	0.637051
446.5	0.0469	0.057262	0.692717	0.739367	0.672563
447	0.047226	0.058487	0.733182	0.800501	0.690403
447.5	0.047379	0.05947	0.751264	0.832322	0.695076
448	0.047359	0.060204	0.763702	0.83701	0.695379
448.5	0.047168	0.060672	0.748463	0.818683	0.677817
449	0.046811	0.060867	0.720687	0.794425	0.657644
449.5	0.046294	0.060799	0.680224	0.754923	0.634008
450	0.045626	0.060473	0.64046	0.70983	0.600486
450.5	0.044818	0.059893	0.591559	0.655239	0.574961
451	0.04388	0.059067	0.545831	0.607241	0.546241
451.5	0.042827	0.058008	0.515419	0.562391	0.514639
452	0.041672	0.056738	0.483127	0.530392	0.481297
452.5	0.040429	0.055265	0.443418	0.485795	0.452523
453	0.039115	0.053619	0.416158	0.451629	0.424148
453.5	0.037743	0.05182	0.38406	0.424967	0.385634
454	0.036331	0.049897	0.35267	0.387783	0.358026
454.5	0.034893	0.04787	0.312769	0.351558	0.321901
455	0.033446	0.04577	0.286619	0.319876	0.290779
455.5	0.032002	0.043619	0.241619	0.283595	0.260256
456	0.030575	0.041447	0.204252	0.24793	0.228029
456.5	0.029178	0.039276	0.171803	0.210261	0.202614
457	0.027823	0.037123	0.135541	0.174857	0.181896
457.5	0.02652	0.03502	0.11065	0.149424	0.16126
458	0.025279	0.032978	0.080776	0.127119	0.143232
458.5	0.024107	0.031015	0.063841	0.106444	0.130223
459	0.023009	0.029138	0.04704	0.092098	0.120167
459.5	0.021995	0.027359	0.037056	0.082233	0.112158
460	0.021065	0.025695	0.029236	0.073962	0.103923
460.5	0.020222	0.024153	0.023341	0.066957	0.100093
461	0.019467	0.022736	0.021931	0.064068	0.095275
461.5	0.018801	0.021439	0.019281	0.064997	0.091073
462	0.018221	0.020278	0.020682	0.062014	0.090872
462.5	0.017727	0.019256	0.02405	0.065131	0.092919
463	0.017315	0.01837	0.027743	0.064559	0.098738
463.5	0.016982	0.017613	0.031786	0.066358	0.10578
464	0.016723	0.016982	0.046186	0.072836	0.115959
464.5	0.016534	0.016468	0.05422	0.080492	0.125737
465	0.01641	0.016071	0.066931	0.094237	0.135301
465.5	0.016347	0.015782	0.074387	0.101973	0.144982
466	0.016338	0.015581	0.07938	0.112027	0.149409
466.5	0.016378	0.015467	0.081736	0.120361	0.152867
467	0.016461	0.01543	0.085869	0.126199	0.153117
467.5	0.016584	0.015453	0.08541	0.128913	0.15513
468	0.016741	0.015539	0.08609	0.131909	0.150539
468.5	0.016927	0.015669	0.083174	0.128388	0.149598
469	0.017137	0.015833	0.082946	0.126879	0.145107
469.5	0.017368	0.016037	0.081826	0.122959	0.145933
470	0.017614	0.016275	0.088735	0.12105	0.14442
470.5	0.017874	0.016525	0.089845	0.125459	0.144433
471	0.018142	0.016803	0.099001	0.123223	0.144648
471.5	0.018416	0.017102	0.100845	0.123085	0.144567
472	0.018693	0.017415	0.098265	0.123626	0.143857
472.5	0.018968	0.017728	0.096681	0.127041	0.144026
473	0.01924	0.018043	0.0998	0.127667	0.145079
473.5	0.019505	0.018364	0.091773	0.131781	0.143822
474	0.01976	0.018684	0.089929	0.125421	0.145653
474.5	0.020002	0.018994	0.087698	0.127746	0.142986
475	0.020227	0.019306	0.07904	0.123582	0.143011
475.5	0.020433	0.019611	0.080861	0.124668	0.142457
476	0.020616	0.019904	0.078283	0.12617	0.139197
476.5	0.020773	0.020183	0.079568	0.120838	0.139754
477	0.020901	0.020445	0.080362	0.116644	0.142403
477.5	0.020997	0.020687	0.085597	0.116472	0.144895
478	0.021058	0.020908	0.093013	0.121755	0.150616
478.5	0.021081	0.021102	0.104715	0.124233	0.158269
479	0.021064	0.021271	0.116068	0.133278	0.168619
479.5	0.021003	0.0214	0.126962	0.146328	0.178125
480	0.020897	0.021486	0.140718	0.154626	0.185994
480.5	0.020744	0.021535	0.155514	0.170013	0.195228
481	0.020543	0.021535	0.16741	0.184384	0.206551
481.5	0.020294	0.021486	0.176932	0.196003	0.218732
482	0.019995	0.021385	0.184497	0.208728	0.229016
482.5	0.019648	0.02123	0.198472	0.218719	0.243418
483	0.019252	0.021017	0.206329	0.232432	0.257541
483.5	0.018811	0.020747	0.217288	0.244257	0.270812
484	0.018325	0.020418	0.229272	0.265942	0.279566
484.5	0.017798	0.020035	0.235725	0.277989	0.292447
485	0.017233	0.019597	0.248759	0.290687	0.301553
485.5	0.016632	0.019104	0.251929	0.297833	0.308041
486	0.016001	0.018556	0.254869	0.307147	0.312586
486.5	0.015343	0.01796	0.246125	0.323353	0.310838
487	0.014664	0.01732	0.23996	0.320514	0.306728
487.5	0.013967	0.01664	0.236985	0.314746	0.29072
488	0.013257	0.015924	0.223171	0.303331	0.27736
488.5	0.012539	0.015187	0.20653	0.285061	0.257637
489	0.011819	0.014432	0.187909	0.26396	0.235908
489.5	0.0111	0.013666	0.16464	0.239113	0.213995
490	0.010387	0.012886	0.147776	0.213215	0.192392
490.5	0.009685	0.012108	0.127918	0.187368	0.171113
491	0.008997	0.011328	0.111172	0.163888	0.148876
491.5	0.008327	0.010567	0.094873	0.143465	0.130703
492	0.007678	0.00982	0.08085	0.123621	0.113348
492.5	0.007052	0.009091	0.067458	0.107167	0.09824
493	0.006452	0.00838	0.054293	0.092724	0.086806
493.5	0.00588	0.007698	0.047161	0.074769	0.074523
494	0.005338	0.007051	0.036228	0.065096	0.06314
494.5	0.004826	0.006433	0.032612	0.054753	0.057469
495	0.004345	0.005849	0.023875	0.048379	0.049733
495.5	0.003896	0.005296	0.017397	0.041639	0.046401
496	0.003479	0.004786	0.012633	0.033746	0.043172
496.5	0.003094	0.004308	0.009667	0.029402	0.043026
497	0.00274	0.003866	0.011103	0.029097	0.043882
497.5	0.002416	0.003464	0.005634	0.029443	0.04498
498	0.002121	0.00309	0.00461	0.031695	0.048892
498.5	0.001855	0.002755	0.005151	0.029613	0.053086
499	0.001615	0.002454	0.001179	0.034074	0.059801
499.5	0.001401	0.002178	-0.0014	0.037536	0.063888
500	0.001211	0.001935	4.3e-05	0.04253	0.071449
500.5	0.001042	0.001725	0.000499	0.04326	0.075518
501	0.000894	0.001538	0.002514	0.051776	0.085012
501.5	0.000765	0.001376	0.002591	0.052718	0.091357
502	0.000653	0.001238	0.003613	0.058101	0.099459
502.5	0.000557	0.001126	-0.000797	0.064568	0.108328
503	0.000474	0.001032	0.003157	0.067998	0.119709
503.5	0.000404	0.00095	0.002855	0.072894	0.127566
504	0.000346	0.000884	0.003979	0.080837	0.139827
504.5	0.000296	0.000836	0.00152	0.083374	0.155951
505	0.000256	0.000791	0.002936	0.090925	0.169882
505.5	0.000224	0.000758	0.001525	0.106264	0.182088
506	0.000198	0.000733	0.003717	0.111937	0.194361
506.5	0.000178	0.000717	0.003056	0.123299	0.205345
507	0.000162	0.000706	0.003685	0.132844	0.215942
507.5	0.000151	0.0007	0.007268	0.138779	0.228499
508	0.000143	0.000699	0.010449	0.143222	0.239406
508.5	0.000139	0.0007	0.009669	0.15434	0.249017
509	0.000138	0.000702	0.011392	0.16014	0.259459
509.5	0.000138	0.00071	0.016503	0.160702	0.269556
510	0.000141	0.00072	0.017295	0.168733	0.274697
510.5	0.000146	0.000728	0.022593	0.182351	0.280972
511	0.000152	0.000742	0.024647	0.186087	0.28658
511.5	0.00016	0.000757	0.025455	0.193246	0.290796
512	0.000169	0.000774	0.028925	0.199366	0.290752
512.5	0.000179	0.000789	0.034175	0.204144	0.302815
513	0.000191	0.000808	0.040069	0.20363	0.318005
513.5	0.000204	0.000824	0.054775	0.214844	0.350949
514	0.000217	0.000842	0.076515	0.235849	0.379182
514.5	0.000233	0.000862	0.111311	0.264638	0.426071
515	0.000249	0.000876	0.135933	0.308509	0.47616
515.5	0.000268	0.000894	0.174549	0.3567	0.535452
516	0.000287	0.000913	0.214356	0.415754	0.612511
516.5	0.000309	0.000929	0.258581	0.493901	0.696051
517	0.000332	0.000945	0.297804	0.567418	0.7667
517.5	0.000357	0.000965	0.330952	0.638018	0.839902
518	0.000384	0.00098	0.361937	0.701452	0.900336
518.5	0.000413	0.000993	0.387622	0.756887	0.954779
519	0.000445	0.001012	0.401422	0.80532	0.984693
519.5	0.000479	0.001028	0.407048	0.843968	1
520	0.000516	0.001049	0.398296	0.853253	0.998197
520.5	0.000556	0.001071	0.373145	0.830897	0.96093
521	0.000598	0.001094	0.360229	0.798494	0.925265
521.5	0.000643	0.001117	0.323166	0.75931	0.872095
522	0.00069	0.001143	0.293682	0.705729	0.813281
522.5	0.000741	0.001169	0.264545	0.639084	0.751996
523	0.000794	0.001208	0.240786	0.573098	0.686838
523.5	0.00085	0.00124	0.213347	0.522492	0.62517
524	0.000909	0.001279	0.192103	0.457986	0.566038
524.5	0.000971	0.001324	0.180794	0.408635	0.512122
525	0.001034	0.001373	0.165221	0.381358	0.463691
525.5	0.0011	0.001431	0.155846	0.338461	0.41538
526	0.001167	0.001491	0.145637	0.317726	0.377668
526.5	0.001236	0.001559	0.141154	0.29588	0.344612
527	0.001305	0.001636	0.133062	0.274402	0.30904
527.5	0.001375	0.001716	0.128466	0.254666	0.277565
528	0.001445	0.001803	0.116848	0.228402	0.249718
528.5	0.001514	0.001896	0.103986	0.212624	0.225356
529	0.001583	0.001992	0.095266	0.179993	0.202227
529.5	0.00165	0.002092	0.088904	0.167957	0.185583
530	0.001715	0.00219	0.075805	0.147378	0.169436
530.5	0.001777	0.002292	0.076374	0.137017	0.15534
531	0.001836	0.002397	0.069394	0.122314	0.143519
531.5	0.001891	0.002496	0.069609	0.11638	0.137108
532	0.001942	0.002595	0.0663	0.112719	0.128643
532.5	0.001989	0.002688	0.072769	0.116348	0.122398
533	0.00203	0.002778	0.075182	0.115466	0.123332
533.5	0.002066	0.002864	0.085527	0.115669	0.120613
534	0.002096	0.002942	0.08752	0.116227	0.116134
534.5	0.00212	0.003014	0.089395	0.119955	0.117981
535	0.002137	0.00307	0.088937	0.118476	0.116904
535.5	0.002148	0.003124	0.093119	0.121788	0.123669
536	0.002152	0.00317	0.100352	0.12313	0.12836
536.5	0.00215	0.003203	0.104447	0.126766	0.133658
537	0.002141	0.003229	0.105506	0.135051	0.137401
537.5	0.002125	0.003239	0.114342	0.13952	0.141118
538	0.002104	0.003238	0.11249	0.14894	0.145623
538.5	0.002076	0.003233	0.114204	0.154149	0.144625
539	0.002042	0.003209	0.119248	0.163095	0.13907
539.5	0.002003	0.003182	0.117338	0.154642	0.137822
540	0.001959	0.003143	0.110047	0.152284	0.130737
540.5	0.00191	0.003099	0.106153	0.151494	0.121019
541	0.001857	0.003041	0.098455	0.134376	0.113225
541.5	0.0018	0.002977	0.094162	0.123419	0.102572
542	0.00174	0.002903	0.082552	0.111412	0.094474
542.5	0.001677	0.002828	0.072212	0.098623	0.085839
543	0.001611	0.002745	0.058473	0.086193	0.077229
543.5	0.001544	0.00267	0.057239	0.077653	0.068607
544	0.001475	0.002586	0.04861	0.070217	0.061044
544.5	0.001405	0.002498	0.045236	0.061509	0.056573
545	0.001335	0.002417	0.038871	0.055127	0.050931
545.5	0.001265	0.002334	0.036121	0.049789	0.046592
546	0.001194	0.00225	0.036238	0.048504	0.041798
546.5	0.001125	0.002172	0.034294	0.044248	0.04052
547	0.001058	0.002098	0.028119	0.040526	0.036401
547.5	0.000991	0.00202	0.027946	0.034203	0.033133
548	0.000926	0.001952	0.027682	0.032262	0.02955
548.5	0.000863	0.001886	0.02288	0.032074	0.026777
549	0.000802	0.00182	0.019179	0.028414	0.022924
549.5	0.000743	0.001765	0.021	0.024772	0.020469
550	0.000687	0.001708	0.020353	0.022468	0.018099
550.5	0.000633	0.00165	0.014483	0.019707	0.01674
551	0.000582	0.001597	0.012871	0.013359	0.012805
551.5	0.000534	0.001551	0.010989	0.0124	0.010711
552	0.000488	0.001504	0.003858	0.009093	0.009497
552.5	0.000445	0.001463	0.005931	0.007189	0.009087
553	0.000405	0.001418	0.005308	0.006181	0.006958
553.5	0.000367	0.001382	0.002572	0.006341	0.006172
554	0.000332	0.001346	0.003924	0.004971	0.005616
554.5	0.0003	0.00131	0.002417	0.002566	0.005037
555	0.000269	0.001274	0.00178	0.005918	0.005226
555.5	0.000242	0.001236	0.004364	0.002323	0.006354
556	0.000217	0.001208	0.001178	0.002094	0.006074
556.5	0.000193	0.001179	0.003496	0.008022	0.008586
557	0.000172	0.001147	0.003643	0.005832	0.009864
557.5	0.000153	0.001123	4.9e-05	0.007597	0.010392
558	0.000136	0.0011	0.000744	0.004589	0.012791
558.5	0.000119	0.001076	0.00112	0.007773	0.014654
559	0.000105	0.001051	0.003678	0.007827	0.018574
559.5	9.2e-05	0.001034	0.002686	0.013631	0.020756
560	8.1e-05	0.001018	0.001762	0.016912	0.02516
560.5	7e-05	0.001	0.000581	0.012051	0.028752
561	6.1e-05	0.000986	0.003483	0.017654	0.033862
561.5	5.3e-05	0.00098	0.002182	0.02049	0.037701
562	4.5e-05	0.000976	0.000128	0.025028	0.042901
562.5	3.9e-05	0.000976	-0.001506	0.02716	0.049208
563	3.3e-05	0.000974	0.002945	0.0278	0.056792
563.5	2.9e-05	0.000982	-0.002001	0.036088	0.065464
564	2.4e-05	0.000986	0.000927	0.038854	0.075247
564.5	2.1e-05	0.000996	0.000517	0.042267	0.087924
565	1.8e-05	0.00101	0.000413	0.052256	0.108545
565.5	1.6e-05	0.001022	-0.000181	0.065676	0.134433
566	1.4e-05	0.001036	0.003092	0.074535	0.16676
566.5	1.3e-05	0.001051	-0.00083	0.094973	0.206934
567	1.1e-05	0.001074	-0.000986	0.114738	0.253111
567.5	1.1e-05	0.001105	-0.004578	0.151652	0.308182
568	1e-05	0.001135	-0.000363	0.192094	0.3639
568.5	1e-05	0.001167	0.000886	0.227358	0.425934
569	1e-05	0.001206	-0.000444	0.26589	0.491132
569.5	1.1e-05	0.00124	0.000809	0.328187	0.574187
570	1.1e-05	0.001275	-0.004336	0.369835	0.646262
570.5	1.2e-05	0.001309	0.001676	0.421083	0.729641
571	1.2e-05	0.00135	-0.002608	0.487962	0.795882
571.5	1.3e-05	0.001394	-0.000607	0.542626	0.861472
572	1.4e-05	0.001435	0.004715	0.598549	0.895083
572.5	1.5e-05	0.001471	0.001783	0.640424	0.920452
573	1.6e-05	0.001507	-0.004366	0.661775	0.927405
573.5	1.7e-05	0.001528	-0.001312	0.672547	0.926103
574	1.8e-05	0.001562	0.000537	0.655656	0.901235
574.5	1.9e-05	0.001586	-0.00185	0.630292	0.877557
575	2e-05	0.001607	0.001134	0.589007	0.844551
575.5	2.1e-05	0.001622	0.002544	0.555287	0.810058
576	2.2e-05	0.001642	0.003543	0.520337	0.768589
576.5	2.3e-05	0.001654	-0.001032	0.484888	0.725222
577	2.4e-05	0.001659	0.000575	0.450078	0.690669
577.5	2.5e-05	0.001655	0.004562	0.429245	0.650175
578	2.5e-05	0.001651	0.002246	0.403072	0.611087
578.5	2.6e-05	0.001643	-0.00137	0.389009	0.580841
579	2.7e-05	0.001632	0.001669	0.363139	0.54833
579.5	2.7e-05	0.001612	-0.002144	0.334439	0.518754
580	2.8e-05	0.001601	-0.001616	0.31577	0.494029
580.5	2.8e-05	0.001587	0.004139	0.304044	0.476965
581	2.8e-05	0.001569	0	0.291486	0.452287
581.5	2.8e-05	0.001545	-0.000383	0.275177	0.437621
582	2.8e-05	0.001525	-0.002932	0.271132	0.417326
582.5	2.7e-05	0.001505	-0.002658	0.25422	0.398963
583	2.7e-05	0.001487	0.000439	0.245733	0.377781
583.5	2.6e-05	0.001468	0.001237	0.239478	0.357604
584	2.5e-05	0.001446	-0.000962	0.232648	0.33871
584.5	2.5e-05	0.001425	-0.00066	0.215854	0.313779
585	2.4e-05	0.001409	-2.7e-05	0.203309	0.291107
585.5	2.3e-05	0.001395	-0.001661	0.186412	0.263955
586	2.2e-05	0.001374	-0.002558	0.166695	0.241174
586.5	2.1e-05	0.001359	-0.000779	0.158544	0.216948
587	2e-05	0.00135	0.00184	0.138134	0.197592
587.5	1.8e-05	0.001339	0.000561	0.121421	0.179054
588	1.7e-05	0.00133	-0.000225	0.107865	0.161713
588.5	1.6e-05	0.00133	-0.001521	0.095507	0.144909
589	1.5e-05	0.001332	-0.001588	0.088634	0.133605
589.5	1.4e-05	0.001326	-0.002021	0.081585	0.119206
590	1.4e-05	0.001327	-0.000228	0.075675	0.11226
590.5	1.4e-05	0.001334	0.000894	0.069393	0.103658
591	1.3e-05	0.001341	0.001159	0.063878	0.093745
591.5	1.3e-05	0.001346	0.000291	0.067523	0.087748
592	1.3e-05	0.001359	0.0015	0.053168	0.079136
592.5	1.2e-05	0.001378	0.003202	0.050185	0.072078
593	1.3e-05	0.001402	-0.00117	0.049572	0.062486
593.5	1.3e-05	0.001421	-0.001282	0.04523	0.055584
594	1.3e-05	0.001439	0.002172	0.042636	0.04949
594.5	1.3e-05	0.001464	0.006609	0.030192	0.041769
595	1.4e-05	0.001486	0.000623	0.027046	0.035219
595.5	1.4e-05	0.001503	-0.003509	0.020489	0.03091
596	1.5e-05	0.001525	-0.002872	0.018902	0.02415
596.5	1.5e-05	0.001548	0.003312	0.015372	0.020026
597	1.6e-05	0.001561	0.002667	0.017414	0.016379
597.5	1.7e-05	0.001575	0.000516	0.011646	0.013948
598	1.8e-05	0.00159	-0.000489	0.006256	0.012445
598.5	1.8e-05	0.0016	6.6e-05	0.006536	0.00922
599	2e-05	0.001605	-0.006514	0.002283	0.007084
599.5	2.1e-05	0.001609	0.00162	0.010531	0.008036
600	2.2e-05	0.001613	-0.000434	0.00283	0.006213
600.5	2.4e-05	0.001617	-0.003218	0.00536	0.005276
601	2.6e-05	0.001613	0.002298	-0.001235	0.004559
601.5	2.8e-05	0.001604	-0.002177	0.004601	0.00383
602	3.1e-05	0.001594	0.000306	0.004005	0.002802
602.5	3.4e-05	0.001589	-0.003866	0.00122	0.004595
603	3.8e-05	0.001584	0.000482	0.002212	0.004682
603.5	4.2e-05	0.00159	-0.001514	0.00458	0.002232
604	4.8e-05	0.001573	-0.002011	0.003333	0.002504
604.5	5.4e-05	0.001564	0.004813	0.005064	0.002689
605	6.1e-05	0.001557	0.001368	0.0033	0.003941
605.5	7e-05	0.001551	0.003845	0.002993	0.001799
606	7.9e-05	0.001536	-0.004975	0.007288	0.002066
606.5	9.1e-05	0.001528	-0.001664	0.002826	0.002548
607	0.000104	0.001517	-0.003941	0.000736	0.002948
607.5	0.000119	0.001514	0.002412	0.005023	0.00131
608	0.000136	0.001506	0.004229	0.001269	0.001668
608.5	0.000156	0.0015	-0.002661	-0.00137	0.002765
609	0.000179	0.001497	0.002201	0.002256	0.0026
609.5	0.000205	0.001488	-7.1e-05	0.002745	0.000899
610	0.000234	0.001478	-0.000177	-0.000808	0.002634
610.5	0.000267	0.001474	0.000178	-3.5e-05	0.001618
611	0.000305	0.001478	0.002478	-0.000316	0.001038
611.5	0.000346	0.001482	-0.001238	0.000175	0.001742
612	0.000393	0.001486	0.001801	0.002903	0.002105
612.5	0.000445	0.001489	0.00155	0.006283	0.002848
613	0.000503	0.00149	0.000703	0.005497	0.003144
613.5	0.000567	0.001506	0.001756	0.0055	0.001664
614	0.000638	0.001521	0.002517	0.0038	0.004139
614.5	0.000716	0.001539	0.002409	-0.000173	0.003156
615	0.000803	0.001566	-0.002149	0.002989	0.003485
615.5	0.000898	0.001594	-0.000382	0.00048	0.000843
616	0.001004	0.001631	-0.004166	0.003861	0.002779
616.5	0.001119	0.001671	-0.005886	0.00873	0.003671
617	0.001247	0.001721	-0.003016	0.003013	0.00385
617.5	0.001388	0.001779	-0.001466	0.007155	0.004926
618	0.001541	0.001843	-0.001322	0.004245	0.004591
618.5	0.001711	0.001911	-0.001017	0.001787	0.006992
619	0.001895	0.001999	0.000408	0.005281	0.009367
619.5	0.002099	0.002102	0.00521	0.009329	0.010363
620	0.002321	0.002225	0.003293	0.00561	0.011419
620.5	0.002564	0.00236	0.004138	0.00684	0.013261
621	0.002829	0.002511	0.003115	0.011157	0.014306
621.5	0.003119	0.002679	0.004838	0.013602	0.015183
622	0.003435	0.002867	0.00111	0.013954	0.016662
622.5	0.003778	0.003074	0.002537	0.012524	0.016586
623	0.004152	0.003301	0.002092	0.013596	0.016154
623.5	0.004557	0.003571	0.00052	0.0121	0.017812
624	0.004994	0.003867	0.007224	0.014817	0.019021
624.5	0.005466	0.004191	0.004862	0.016705	0.016513
625	0.005974	0.004553	0.009566	0.012867	0.019649
625.5	0.006518	0.004962	0.013301	0.01526	0.021376
626	0.0071	0.005408	0.014009	0.015234	0.020564
626.5	0.00772	0.005883	0.019176	0.02263	0.023726
627	0.008379	0.006407	0.010658	0.016392	0.02427
627.5	0.009077	0.006978	0.020115	0.022665	0.025531
628	0.009813	0.00759	0.019038	0.027357	0.028751
628.5	0.010587	0.008262	0.026664	0.030925	0.029882
629	0.011399	0.008966	0.020985	0.027283	0.031972
629.5	0.012246	0.009733	0.028834	0.038043	0.034191
630	0.013125	0.010539	0.029214	0.031777	0.034297
630.5	0.014034	0.011386	0.036982	0.037225	0.037923
631	0.014972	0.012277	0.031015	0.033218	0.040682
631.5	0.015933	0.013221	0.038586	0.040673	0.042911
632	0.016914	0.014208	0.036607	0.040283	0.046109
632.5	0.017909	0.015226	0.038831	0.040522	0.050055
633	0.018914	0.016284	0.040863	0.045703	0.053172
633.5	0.019921	0.017365	0.039684	0.043898	0.059344
634	0.020926	0.018486	0.054184	0.058877	0.072752
634.5	0.021921	0.019617	0.064213	0.063494	0.080607
635	0.0229	0.020761	0.074819	0.074872	0.093479
635.5	0.023857	0.021904	0.086744	0.092728	0.109855
636	0.024783	0.023057	0.113132	0.09812	0.126761
636.5	0.025672	0.024189	0.129578	0.125278	0.14736
637	0.026517	0.025306	0.152641	0.149698	0.168688
637.5	0.027309	0.026393	0.174284	0.176845	0.185725
638	0.028046	0.027429	0.186868	0.200353	0.205269
638.5	0.028718	0.028414	0.211894	0.213437	0.223103
639	0.02932	0.029333	0.233915	0.245183	0.241567
639.5	0.029848	0.03019	0.258799	0.264795	0.255448
640	0.030299	0.030978	0.274582	0.291106	0.265978
640.5	0.030667	0.031668	0.281729	0.29901	0.282249
641	0.03095	0.032271	0.296606	0.309831	0.289796
641.5	0.031146	0.03277	0.309719	0.331885	0.289374
642	0.031254	0.033161	0.294124	0.325577	0.294681
642.5	0.031273	0.033452	0.305319	0.33866	0.294809
643	0.031204	0.033631	0.307161	0.327676	0.291787
643.5	0.031049	0.033685	0.313271	0.334369	0.287576
644	0.030809	0.033646	0.299793	0.323331	0.283632
644.5	0.030487	0.0335	0.301097	0.313838	0.279163
645	0.030086	0.033235	0.292579	0.311319	0.265525
645.5	0.029611	0.032871	0.275633	0.301238	0.258607
646	0.029066	0.032413	0.268418	0.28815	0.253063
646.5	0.028456	0.031857	0.254565	0.269991	0.245297
647	0.027786	0.0312	0.235498	0.253964	0.237329
647.5	0.02706	0.030479	0.24101	0.24853	0.229323
648	0.026286	0.029687	0.220738	0.244863	0.222836
648.5	0.025469	0.028822	0.21667	0.241593	0.215743
649	0.024614	0.027897	0.223056	0.221213	0.20823
649.5	0.023728	0.026921	0.216604	0.220611	0.20828
650	0.022817	0.025888	0.206208	0.210696	0.206433
650.5	0.021885	0.024832	0.202634	0.217718	0.206607
651	0.020939	0.02375	0.211598	0.205184	0.202158
651.5	0.019983	0.022653	0.199235	0.20606	0.196114
652	0.019024	0.02154	0.203033	0.213329	0.194188
652.5	0.018066	0.020428	0.202034	0.208116	0.190543
653	0.017113	0.019333	0.205333	0.197718	0.18154
653.5	0.01617	0.018225	0.181952	0.208256	0.175336
654	0.015241	0.017139	0.186976	0.189099	0.162581
654.5	0.014329	0.01608	0.154876	0.167505	0.152875
655	0.013439	0.015043	0.150597	0.16787	0.14359
655.5	0.012574	0.014031	0.136017	0.141161	0.130332
656	0.011735	0.013048	0.135952	0.13702	0.122413
656.5	0.010926	0.012104	0.117365	0.125177	0.115782
657	0.010146	0.011198	0.110783	0.12147	0.109295
657.5	0.009399	0.010333	0.096749	0.107145	0.095968
658	0.008687	0.009515	0.095047	0.104017	0.091164
658.5	0.008009	0.008747	0.084731	0.088825	0.085931
659	0.007365	0.008031	0.078343	0.084381	0.075018
659.5	0.006757	0.007344	0.06713	0.079635	0.074428
660	0.006184	0.006698	0.071202	0.078315	0.066473
660.5	0.005646	0.006108	0.062513	0.065758	0.057325
661	0.005142	0.005572	0.05449	0.062904	0.058008
661.5	0.00467	0.005075	0.060757	0.051941	0.054908
662	0.004232	0.00463	0.050653	0.060414	0.050621
662.5	0.003826	0.004221	0.051124	0.051848	0.045928
663	0.00345	0.003849	0.038118	0.047834	0.043793
663.5	0.003104	0.00353	0.037508	0.041411	0.038766
664	0.002787	0.00325	0.031263	0.032257	0.037731
664.5	0.002495	0.003012	0.034033	0.032416	0.031626
665	0.002229	0.002798	0.035229	0.028707	0.034203
665.5	0.001985	0.002628	0.015775	0.028868	0.031379
666	0.001765	0.002475	0.01758	0.034091	0.028372
666.5	0.001565	0.002359	0.020453	0.03479	0.02394
667	0.001384	0.002267	0.019533	0.02031	0.028578
667.5	0.001222	0.002189	0.02027	0.027721	0.024658
668	0.001077	0.002137	0.014142	0.027819	0.024961
668.5	0.000947	0.002098	-0.000144	0.029536	0.024481
669	0.000831	0.002086	0.007342	0.021524	0.023423
669.5	0.000728	0.002093	-0.002554	0.023759	0.023003
670	0.000637	0.002097	0.011096	0.017102	0.021994
670.5	0.000556	0.002113	0.003581	0.0352	0.018295
671	0.000486	0.002127	0.017189	0.015653	0.018527
671.5	0.000424	0.002154	-0.000215	0.007616	0.024302
672	0.000371	0.00219	0.00464	0.017309	0.019111
672.5	0.000325	0.002223	-0.003531	0.015767	0.026082
673	0.000285	0.002252	0.007451	0.01193	0.024785
673.5	0.000251	0.002284	-0.001109	0.019544	0.031687
674	0.000222	0.002304	0.00069	0.015444	0.027881
674.5	0.000197	0.002311	-0.002818	0.0207	0.034581
675	0.000176	0.002322	-0.000958	0.025161	0.038127
675.5	0.000159	0.002339	0.006317	0.025577	0.044532
676	0.000143	0.002336	-0.014838	0.034887	0.044508
676.5	0.000131	0.002329	-0.002404	0.026404	0.046635
677	0.00012	0.002324	0.00424	0.0302	0.04912
677.5	0.000112	0.002304	0.003487	0.027279	0.051406
678	0.000105	0.002284	0.001626	0.029591	0.052934
678.5	9.9e-05	0.002264	-0.004436	0.039119	0.052231
679	9.6e-05	0.002238	0.007525	0.03706	0.055071
679.5	9.2e-05	0.002209	-0.000895	0.032365	0.054193
680	9.1e-05	0.002176	0.004621	0.034975	0.054692
680.5	8.9e-05	0.002143	-0.003283	0.043614	0.053714
681	8.9e-05	0.002106	-0.007117	0.035367	0.051984
681.5	8.8e-05	0.002055	-0.003542	0.028173	0.045025
682	8.8e-05	0.002013	-0.000978	0.028442	0.040195
682.5	8.8e-05	0.001969	-0.0018	0.030296	0.039536
683	8.8e-05	0.00189	0.005758	0.022089	0.035311
683.5	8.8e-05	0.001825	0.000204	0.024234	0.031587
684	8.8e-05	0.001767	0.000553	0.029403	0.031604
684.5	8.9e-05	0.001695	-0.000895	0.01765	0.026948
685	8.9e-05	0.001633	-0.000487	0.014869	0.028647
685.5	8.8e-05	0.001555	0.001291	0.016571	0.028848
686	8.8e-05	0.001496	-0.004451	0.021983	0.026494
686.5	8.7e-05	0.001433	-0.002053	0.018292	0.026375
687	8.6e-05	0.001367	-0.001559	0.017051	0.027256
687.5	8.5e-05	0.001301	8.7e-05	0.01471	0.025179
688	8.3e-05	0.001237	0.003018	0.023007	0.025049
688.5	8e-05	0.001158	-0.002573	0.025993	0.025561
689	7.8e-05	0.001103	-0.001512	0.018743	0.025458
689.5	7.7e-05	0.001057	-0.002888	0.013042	0.026881
690	7.3e-05	0.00102	-0.00614	0.017667	0.024799
690.5	7e-05	0.000972	-0.001424	0.012234	0.02232
691	6.8e-05	0.00092	-0.006688	0.021801	0.019691
691.5	6.6e-05	0.000877	0.00093	0.011432	0.019322
692	6.3e-05	0.000839	-0.002274	0.011926	0.016786
692.5	6.1e-05	0.000811	-0.001868	0.011554	0.015743
693	5.8e-05	0.000787	-0.008984	0.009966	0.013225
693.5	5.5e-05	0.000749	0.004366	0.00304	0.012383
694	5.2e-05	0.000733	-0.007426	0.008916	0.011777
694.5	5e-05	0.000711	-0.003911	0.015694	0.009421
695	4.8e-05	0.000695	-0.007534	0.013613	0.009767
695.5	4.7e-05	0.000689	-5.5e-05	0.007468	0.00722
696	4.5e-05	0.000688	0.007906	0.010726	0.006391
696.5	4.4e-05	0.000683	-0.00213	0.007891	0.006222
697	4.4e-05	0.000687	-0.003552	0.010554	0.005056
697.5	4.3e-05	0.000701	-0.005781	0.005804	0.005032
698	4.2e-05	0.000727	-0.003605	0.003463	0.003752
698.5	4.3e-05	0.000756	-0.002847	0.003793	0.003247
699	4.3e-05	0.000781	0.000825	0.005623	0.002878
699.5	4.3e-05	0.000805	-0.004433	0.001078	0.003528
700	4.4e-05	0.000838	-0.007909	0.004865	0.003118
700.5	4.5e-05	0.000876	-0.005674	-0.00478	0.00416
701	4.5e-05	0.000918	0.002217	0.003051	0.000656
701.5	4.6e-05	0.000962	-0.001946	-0.000224	0.002925
702	4.5e-05	0.000995	-0.001098	0.01107	0.001669
702.5	4.5e-05	0.001041	-0.003719	0.005101	0.001597
703	4.6e-05	0.001092	-0.000928	0.005986	0.003426
703.5	4.6e-05	0.001136	0.003655	0.001078	0.001425
704	4.6e-05	0.00118	0.000577	0.005608	0.002384
704.5	4.6e-05	0.001218	-0.004181	0.005732	0.00083
705	4.6e-05	0.001254	-0.001636	0.003256	0.001638
705.5	4.6e-05	0.001287	0.000279	-0.00071	0.004893
706	4.6e-05	0.00132	-0.01191	0.010251	0.003647
706.5	4.5e-05	0.001338	-0.011147	-0.000781	0.002833
707	4.5e-05	0.001343	-0.005213	0.000305	0.002521
707.5	4.5e-05	0.001352	0.000398	0.001272	0.00429
708	4.5e-05	0.00136	0.006276	0.004282	0.003814
708.5	4.5e-05	0.00137	0.000275	0.004422	0.004879
709	4.4e-05	0.001361	-0.000307	0.004482	0.003405
709.5	4.4e-05	0.001351	-0.00474	-0.001531	0.004063
710	4.4e-05	0.00134	0.001454	0.006275	0.004156
710.5	4.4e-05	0.001336	-0.001246	0.006719	0.004813
711	4.5e-05	0.001314	-0.002017	0.004456	0.003846
711.5	4.5e-05	0.001307	3.8e-05	0.000332	0.005387
712	4.5e-05	0.001291	0.000846	-0.002591	0.006147
712.5	4.7e-05	0.001284	-0.00134	0.005539	0.005721
713	4.8e-05	0.001292	-0.000869	0.001747	0.006253
713.5	4.9e-05	0.001298	-0.006134	0.00631	0.005678
714	5.1e-05	0.001288	-0.003412	0.005989	0.008895
714.5	5.2e-05	0.001287	-0.003359	0.004129	0.008717
715	5.5e-05	0.001292	-0.004751	0.014737	0.010488
715.5	5.7e-05	0.001303	0.002833	0.004806	0.008512
716	5.9e-05	0.00131	-0.005461	0.003846	0.009679
716.5	6.2e-05	0.001325	-0.001961	0.00569	0.010466
717	6.4e-05	0.001337	-0.000909	0.008332	0.009209
717.5	6.7e-05	0.001355	0.000207	0.010006	0.013806
718	7e-05	0.001373	5.3e-05	0.011023	0.014752
718.5	7.3e-05	0.001406	-0.012125	0.008012	0.014485
719	7.6e-05	0.001422	-0.002699	0.009755	0.013178
719.5	7.9e-05	0.001432	0.000279	0.012766	0.013521
720	8.2e-05	0.001445	-0.006442	0.016377	0.017539
720.5	8.4e-05	0.001465	-0.003673	0.014654	0.020057
721	8.7e-05	0.001494	-0.004045	0.012817	0.020709
721.5	9e-05	0.00151	-0.005092	0.013973	0.021793
722	9.2e-05	0.001519	-0.005157	0.017037	0.024608
722.5	9.4e-05	0.001532	-0.005224	0.013107	0.026564
723	9.7e-05	0.001535	0	0.024344	0.028798
723.5	9.9e-05	0.001551	-0.00445	0.01953	0.033304
724	0.0001	0.00155	-0.004852	0.021187	0.036951
724.5	0.000101	0.001554	0.001837	0.020072	0.040857
725	0.000102	0.001567	0.006674	0.033497	0.049598
725.5	0.000103	0.001568	0.000318	0.031035	0.064698
726	0.000103	0.001565	-0.005298	0.039886	0.094631
726.5	0.000103	0.001562	-0.000652	0.056164	0.129323
727	0.000103	0.001564	0.001175	0.066971	0.17167
727.5	0.000103	0.001563	-0.0026	0.106028	0.212658
728	0.000102	0.001561	-0.008228	0.143018	0.250267
728.5	0.000101	0.001562	-0.002528	0.187534	0.290679
729	0.0001	0.001562	-0.008539	0.212243	0.312351
729.5	9.9e-05	0.001559	-0.004229	0.242474	0.327151
730	9.8e-05	0.001552	0.000359	0.256669	0.338629
730.5	9.6e-05	0.001568	-0.006118	0.259762	0.330201
731	9.5e-05	0.001569	0.002635	0.254156	0.314336
731.5	9.4e-05	0.001567	0.000175	0.246097	0.310129
732	9.3e-05	0.001576	-0.007489	0.22227	0.289881
732.5	9.1e-05	0.001569	0.003401	0.209022	0.277209
733	9e-05	0.001578	0.002335	0.191241	0.258283
733.5	8.9e-05	0.001585	0.001135	0.172494	0.255607
734	8.7e-05	0.001597	0.003782	0.153857	0.250781
734.5	8.6e-05	0.001614	-0.003622	0.157578	0.268918
735	8.5e-05	0.001616	-0.004837	0.167446	0.293957
735.5	8.4e-05	0.001613	0.006322	0.184911	0.332756
736	8.4e-05	0.001604	-0.000995	0.215494	0.376366
736.5	8.4e-05	0.001615	-0.00995	0.242668	0.421541
737	8.4e-05	0.001624	-0.00408	0.306503	0.470145
737.5	8.4e-05	0.001617	0.004466	0.33369	0.501944
738	8.4e-05	0.001616	-0.001088	0.367745	0.529108
738.5	8.5e-05	0.001597	-0.00217	0.387856	0.548171
739	8.4e-05	0.001594	-0.003158	0.403008	0.552965
739.5	8.5e-05	0.001583	-0.000438	0.398793	0.55064
740	8.5e-05	0.001581	-0.001065	0.3923	0.539595
740.5	8.5e-05	0.00156	-0.001318	0.378083	0.527834
741	8.5e-05	0.001547	-0.00317	0.386286	0.50917
741.5	8.6e-05	0.001559	-0.004511	0.354797	0.480884
742	8.6e-05	0.001542	-0.005253	0.331162	0.465485
742.5	8.5e-05	0.00153	0.004834	0.310304	0.426978
743	8.4e-05	0.001508	-0.002461	0.292851	0.403103
743.5	8.5e-05	0.001492	0.002966	0.292384	0.386532
744	8.4e-05	0.001493	0.002208	0.265345	0.363585
744.5	8.2e-05	0.001498	0.003281	0.246429	0.345085
745	8e-05	0.001479	-0.005245	0.236031	0.3374
745.5	7.8e-05	0.001479	-0.001047	0.229781	0.32744
746	7.6e-05	0.001476	0.000396	0.224282	0.326335
746.5	7.4e-05	0.001476	-0.005889	0.228101	0.32815
747	7.1e-05	0.001481	-0.000196	0.228677	0.324911
747.5	6.7e-05	0.001484	-0.012119	0.222831	0.32778
748	6.4e-05	0.001484	6.4e-05	0.229856	0.31989
748.5	6e-05	0.00148	0.004765	0.231304	0.319591
749	5.4e-05	0.001484	0.00101	0.228195	0.312843
749.5	5.1e-05	0.001486	0.003702	0.226498	0.311994
750	4.6e-05	0.00148	-0.000188	0.231948	0.302431
750.5	4.2e-05	0.001474	-0.000628	0.213283	0.29081
751	3.7e-05	0.001458	0.003596	0.217599	0.279831
751.5	3.2e-05	0.001439	0.000381	0.202619	0.258617
752	2.8e-05	0.001436	0.000385	0.181174	0.235448
752.5	2.3e-05	0.001421	0.003873	0.175469	0.214077
753	1.7e-05	0.001405	0.005461	0.16772	0.191317
753.5	1.3e-05	0.001362	0.000851	0.146573	0.174886
754	1e-05	0.001334	0.007836	0.111461	0.151962
754.5	5e-06	0.001298	0.003714	0.11204	0.13621
755	2e-06	0.001259	-0.000994	0.087656	0.115216
755.5	-1e-06	0.001223	0.005632	0.081063	0.098636
756	-3e-06	0.001214	0.003773	0.071606	0.088739
756.5	-4e-06	0.001186	-0.000196	0.060976	0.075743
757	-5e-06	0.001143	-0.004721	0.046184	0.067155
757.5	-7e-06	0.001125	-0.000765	0.041499	0.061589
758	-8e-06	0.001095	-0.006061	0.043324	0.060104
758.5	-8e-06	0.001095	0.01281	0.036911	0.055043
759	-8e-06	0.001107	0.001144	0.035663	0.051303
759.5	-7e-06	0.001134	0.0013	0.038043	0.05114
760	-7e-06	0.001159	0.006813	0.04132	0.043365
760.5	-5e-06	0.00117	-0.007087	0.038181	0.042003
761	-3e-06	0.001221	-0.004607	0.026404	0.039249
761.5	-1e-06	0.00128	-0.001633	0.023005	0.03453
762	2e-06	0.001368	-0.001139	0.028468	0.032763
762.5	4e-06	0.001463	-7.5e-05	0.016979	0.029933
763	9e-06	0.001547	-0.002446	0.023721	0.026658
763.5	1.3e-05	0.00165	-0.000781	0.018321	0.026297
764	1.9e-05	0.001742	0	0.01421	0.022873
764.5	2.3e-05	0.001873	-0.000325	0.020862	0.019168
765	2.8e-05	0.002029	-0.00097	0.013158	0.018895
765.5	3.3e-05	0.002175	0.005189	0.019826	0.021751
766	4e-05	0.002356	0.003057	0.015442	0.015018
766.5	4.5e-05	0.00249	0.006628	0.01528	0.015281
767	5e-05	0.002659	-0.018698	0.013538	0.015256
767.5	5.5e-05	0.002838	-0.005114	0.008853	0.013539
768	6.1e-05	0.003017	0.002562	0.020567	0.017485
768.5	6.6e-05	0.003182	0.007541	0.026554	0.019841
769	7.3e-05	0.003379	-0.005189	0.008404	0.016461
769.5	7.8e-05	0.003568	-0.007815	-0.001898	0.0198
770	8.3e-05	0.003746	-0.001977	0.019534	0.020585
770.5	8.9e-05	0.00393	-0.005839	0.024999	0.016263
771	9.4e-05	0.004132	0.005838	0.000189	0.020824
771.5	0.000101	0.004301	-0.010682	0	0.020064
772	0.000107	0.004477	-0.001611	0.024939	0.02563
772.5	0.000111	0.004663	-0.000825	0.019064	0.022432
773	0.000118	0.00484	-0.005696	0.026559	0.024475
773.5	0.000122	0.00501	0.002383	0.012123	0.027562
774	0.000128	0.00514	-0.000551	0.026383	0.02852
774.5	0.000133	0.005254	-0.003375	0.018338	0.027403
775	0.000138	0.005379	-0.010543	0.021988	0.032835
775.5	0.000144	0.005486	0.003727	0.029311	0.037849
776	0.000149	0.005552	-0.016748	0.025242	0.038339
776.5	0.000154	0.005629	-0.018846	0.03162	0.045497
777	0.00016	0.005683	0.020296	0.01418	0.04313
777.5	0.000166	0.005725	0.001811	0.015277	0.044553
778	0.000171	0.005764	-0.009225	0.049873	0.0548
778.5	0.000177	0.005789	-0.004937	0.070117	0.063293
779	0.000183	0.005789	0.012728	0.050185	0.065038
779.5	0.000189	0.005788	0.000119	0.040577	0.063056
780	0.000195	0.005775	0.010781	0.053073	0.0643
780.5	0.0002	0.005751	-0.0185	0.06775	0.068865
781	0.000206	0.005731	0.003725	0.049589	0.060522
781.5	0.000212	0.005682	0.00326	0.05634	0.061948
782	0.000219	0.005613	-0.008109	0.039765	0.059367
782.5	0.000227	0.005555	-0.00929	0.067436	0.060876
783	0.000234	0.00551	0.00968	0.063864	0.063105
783.5	0.000241	0.005462	-0.018245	0.048542	0.063574
784	0.000246	0.005407	-0.010044	0.051112	0.058154
784.5	0.000253	0.005351	-0.010583	0.04365	0.070367
785	0.000258	0.005296	-0.008444	0.063123	0.076545
785.5	0.000264	0.005234	-0.00473	0.056709	0.095852
786	0.000269	0.005158	-0.006517	0.046298	0.105041
786.5	0.000274	0.005127	0.010421	0.08086	0.120016
787	0.000279	0.005109	-0.003175	0.094765	0.144913
787.5	0.000284	0.005065	0.002967	0.107464	0.162005
788	0.000287	0.004998	-0.014233	0.123182	0.191072
788.5	0.00029	0.004944	-0.00698	0.156579	0.222087
789	0.000294	0.004886	-0.002368	0.162645	0.24987
789.5	0.000296	0.004822	-0.00598	0.198664	0.292159
790	0.000298	0.004774	-0.001392	0.260021	0.340502
790.5	0.000299	0.004751	-0.002554	0.281563	0.384285
791	0.0003	0.004727	-0.00157	0.33897	0.432263
791.5	0.000302	0.004702	-0.019942	0.395162	0.461926
792	0.000303	0.004697	-0.001665	0.446668	0.506424
792.5	0.000304	0.004674	0.007458	0.48455	0.512964
793	0.000302	0.004658	0.00699	0.48662	0.504894
793.5	0.000302	0.004672	0.005633	0.455623	0.482249
794	0.000302	0.004702	-0.014925	0.400448	0.447842
794.5	0.000302	0.004711	0.01344	0.35114	0.407831
795	0.000303	0.004733	0.011941	0.324135	0.382247
795.5	0.000302	0.004781	0.00258	0.276154	0.346849
796	0.000301	0.00484	-0.004367	0.240091	0.320167
796.5	0.000301	0.004901	0.009484	0.233218	0.30892
797	0.000301	0.004965	0.016846	0.208418	0.296832
797.5	0.0003	0.00503	0.013967	0.187896	0.286293
798	0.000299	0.005091	0.003243	0.203791	0.286677
798.5	0.000298	0.005176	-0.002735	0.202054	0.282155
799	0.000296	0.005232	0.012811	0.197484	0.292505
799.5	0.000294	0.005283	0.014146	0.229116	0.30323
800	0.000292	0.005343	0.011331	0.225879	0.314895
800.5	0.000289	0.005398	0.000119	0.267039	0.343407
801	0.000285	0.005456	0.018938	0.282904	0.355942
801.5	0.000282	0.005508	0.018627	0.278543	0.369657
802	0.000277	0.00554	-0.013952	0.28957	0.367618
802.5	0.000275	0.005568	0.008184	0.313422	0.370264
803	0.000271	0.005607	0.000642	0.29615	0.359078
803.5	0.000266	0.005624	0.013032	0.286832	0.360388
804	0.000262	0.005667	0.015749	0.285386	0.331256
804.5	0.000259	0.005698	0.022807	0.241183	0.313958
805	0.000255	0.005721	0.006742	0.258468	0.290418
805.5	0.000251	0.005733	-0.00338	0.223869	0.278428
806	0.000248	0.005755	0.003729	0.213004	0.244989
806.5	0.000244	0.005747	0.014618	0.182494	0.213205
807	0.00024	0.005742	0.005721	0.166444	0.202006
807.5	0.000236	0.005729	-0.008936	0.159298	0.173636
808	0.000233	0.005703	0.010564	0.123819	0.156461
808.5	0.000229	0.005671	0.002787	0.1259	0.136858
809	0.000226	0.005642	0.005119	0.105756	0.123416
809.5	0.000222	0.005597	0.017552	0.098755	0.111452
810	0.000218	0.005541	-0.002415	0.08039	0.101365
810.5	0.000214	0.005476	-0.005441	0.071772	0.098952
811	0.00021	0.005389	0.00597	0.076014	0.083366
811.5	0.000205	0.005311	-0.009962	0.055943	0.078047
812	0.000199	0.005217	-0.009174	0.049431	0.07702
812.5	0.000194	0.005103	-0.006608	0.068973	0.080015
813	0.000188	0.004966	-0.003665	0.056459	0.076081
813.5	0.000181	0.004824	-0.000793	0.040626	0.068328
814	0.000176	0.004667	0.004249	0.061226	0.068737
814.5	0.000169	0.004504	-0.006414	0.064888	0.073796
815	0.000163	0.004328	-0.011919	0.078087	0.073747
815.5	0.000155	0.004158	0.018339	0.061907	0.070336
816	0.000149	0.003978	0.006779	0.070119	0.070204
816.5	0.000141	0.003781	-0.017402	0.056276	0.072026
817	0.000134	0.003583	0.001991	0.069953	0.064227
817.5	0.000127	0.003388	-0.003471	0.069083	0.05716
818	0.00012	0.003217	0.001817	0.061052	0.05328
818.5	0.000113	0.003035	0.003785	0.040609	0.050778
819	0.000107	0.002854	-0.003436	0.046664	0.042049
819.5	0.000101	0.002695	0.006029	0.034795	0.033915
820	9.5e-05	0.002533	0.0066	0.027147	0.029974
820.5	8.8e-05	0.002367	0.00212	0.023729	0.025756
821	8.2e-05	0.002208	0.001279	0.018057	0.022699
821.5	7.7e-05	0.002062	0.001681	0.017661	0.019799
822	7.2e-05	0.001918	0.001339	0.015315	0.017898
822.5	6.8e-05	0.001818	-0.001699	0.013264	0.016779
823	6.5e-05	0.001729	0.002337	0.014363	0.015605
823.5	6.1e-05	0.001642	0.001054	0.01362	0.014656
824	5.8e-05	0.00156	0.001707	0.013847	0.013052
824.5	5.6e-05	0.001492	0.002094	0.013075	0.011911
825	5.4e-05	0.001445	0.000945	0.012832	0.010735
825.5	5.2e-05	0.001383	0.001209	0.009229	0.009847
826	5e-05	0.001339	0.001911	0.006664	0.009041
826.5	5e-05	0.00133	0.000834	0.008194	0.008249
827	4.9e-05	0.001307	-0.001041	0.007504	0.007991
827.5	4.9e-05	0.001324	-0.001416	0.004759	0.00812
828	5e-05	0.001327	0.000576	0.007493	0.00722
828.5	5e-05	0.001344	0.000221	0.008393	0.006567
829	5.1e-05	0.00137	-0.003987	0.003636	0.006731
829.5	5.4e-05	0.00145	0.000402	0.007002	0.005857
830	5.6e-05	0.001492	-0.002341	0.001372	0.006151
830.5	5.7e-05	0.001538	0.004416	0.002836	0.007497
831	6e-05	0.001607	-0.002849	0.008975	0.005729
831.5	6.3e-05	0.001685	0.00041	0.003812	0.007797
832	6.6e-05	0.001775	5e-05	0.002629	0.008462
832.5	7e-05	0.001864	-0.000621	0.005895	0.006333
833	7.4e-05	0.001984	0.001737	0.005192	0.005099
833.5	7.8e-05	0.002087	-0.00379	0.00513	0.006965
834	8.3e-05	0.002211	0.000887	0.005871	0.005354
834.5	8.6e-05	0.0023	-0.00044	0.004829	0.005821
835	8.9e-05	0.002395	-0.003655	0.005309	0.006846
835.5	9.4e-05	0.002525	0.002399	0.001069	0.00743
836	9.9e-05	0.002662	-0.004029	0.00436	0.007586
836.5	0.000104	0.002785	-0.002367	0.003405	0.007376
837	0.000109	0.002922	-0.006148	0.00616	0.006955
837.5	0.000113	0.003033	-0.005554	0.012412	0.008076
838	0.000118	0.00317	-0.00842	0.011319	0.011069
838.5	0.000122	0.003279	0.008146	0.014884	0.010537
839	0.000127	0.003391	-0.008049	0.012633	0.007988
839.5	0.000131	0.003501	-0.005176	0.012911	0.008118
840	0.000135	0.003605	-0.009268	0.009984	0.012594
840.5	0.000139	0.00371	-0.003289	0.014242	0.009959
841	0.000143	0.003828	-0.002266	0.018307	0.011958
841.5	0.000147	0.00393	-0.009576	0.008597	0.011185
842	0.000152	0.004064	0.007911	0.002535	0.013907
842.5	0.000155	0.004159	-0.005738	0.014353	0.012492
843	0.000159	0.004258	0.00102	0.002626	0.013012
843.5	0.000161	0.004313	-0.021092	0.00771	0.017617
844	0.000163	0.004361	-0.00224	0.027439	0.016118
844.5	0.000164	0.004399	0.017457	0.024223	0.012292
845	0.000167	0.004469	-0.020895	0.020549	0.015916
845.5	0.000167	0.004463	0.009139	0.011762	0.011127
846	0.000166	0.004431	0.001038	0.031649	0.013407
846.5	0.000165	0.004409	-0.013802	0.021922	0.019424
847	0.000163	0.004359	0.002151	0.058949	0.017745
847.5	0.000162	0.004337	0.008666	0.013431	0.014521
848	0.000161	0.004306	0.007185	0.00672	0.01677
848.5	0.000159	0.00426	-0.024159	0.023455	0.014416
849	0.000156	0.004183	-0.010435	0.047205	0.012019
849.5	0.000152	0.004077	0.001511	0.006891	0.023354
850	0.000149	0.003983	0.01549	0.040663	0.020397
850.5	0.000145	0.003871	-0.01574	0.002926	0.016022
851	0.00014	0.003755	0.005572	0.020371	0.017936
851.5	0.000136	0.003649	-0.011748	0.021531	0.017867
852	0.000131	0.003512	-0.005348	0.019667	0.022331
852.5	0.000126	0.003373	-0.026083	0.036393	0.02758
853	0.000121	0.003246	0.011014	0.025277	0.026575
853.5	0.000116	0.003111	0.021874	0.016107	0.034159
854	0.000112	0.002985	0.016489	0.032459	0.036809
854.5	0.000107	0.002858	-0.00771	0.01973	0.037936
855	0.000101	0.002713	-0.021394	0.027598	0.045779
855.5	9.7e-05	0.002605	-0.004612	0.005804	0.057749
856	9.2e-05	0.00247	0.014631	0.031557	0.079473
856.5	8.8e-05	0.002349	-0.012892	0.078486	0.081436
857	8.4e-05	0.002236	0.000947	0.082502	0.094404
857.5	7.9e-05	0.002111	-0.013889	0.096897	0.105663
858	7.5e-05	0.002015	-0.005469	0.09657	0.124305
858.5	7.1e-05	0.00191	-0.001947	0.109085	0.135059
859	6.8e-05	0.00181	-0.006708	0.101317	0.13415
859.5	6.3e-05	0.001686	-0.003121	0.095024	0.136787
860	6e-05	0.001602	-0.008277	0.135759	0.145466
860.5	5.7e-05	0.001514	-0.007452	0.119659	0.160175
861	5.3e-05	0.001406	-0.013046	0.149552	0.17943
861.5	4.9e-05	0.001321	0.003894	0.140784	0.190125
862	4.7e-05	0.001253	-0.009445	0.160363	0.198359
862.5	4.4e-05	0.001177	-0.004158	0.179525	0.198647
863	4.1e-05	0.001088	-0.025674	0.187829	0.200885
863.5	3.9e-05	0.001036	-0.004365	0.173589	0.190679
864	3.6e-05	0.000971	-0.001491	0.17095	0.175396
864.5	3.5e-05	0.000944	-0.013885	0.170631	0.159047
865	3.4e-05	0.000915	0.006182	0.146266	0.142226
865.5	3.2e-05	0.000869	-0.001527	0.134503	0.121111
866	3.1e-05	0.000833	0.005604	0.107138	0.109065
866.5	3.1e-05	0.000817	0.003493	0.072227	0.088758
867	3e-05	0.000797	-0.000997	0.060564	0.070965
867.5	3e-05	0.000803	0.001432	0.05786	0.058696
868	3e-05	0.000793	-0.003692	0.039118	0.049466
868.5	3e-05	0.000806	0.000941	0.038739	0.033735
869	3e-05	0.000815	-0.006118	0.032717	0.031519
869.5	3.1e-05	0.000824	0.005198	0.014288	0.024573
870	3.1e-05	0.00084	-0.001758	0.017135	0.021941
870.5	3.2e-05	0.000846	0.010422	0.018801	0.020567
871	3.1e-05	0.000841	-0.006439	0.020174	0.022
871.5	3.2e-05	0.00085	-0.004455	0.009671	0.023656
872	3.1e-05	0.000834	0.006759	0.017434	0.024083
872.5	3.2e-05	0.000844	0.002585	0.018832	0.020127
873	3.2e-05	0.000851	0.005419	0.018023	0.024949
873.5	3.3e-05	0.00088	-0.001833	0.009052	0.026012
874	3.4e-05	0.000899	-0.000698	0.017974	0.025886
874.5	3.4e-05	0.000905	-0.001766	0.021344	0.023236
875	3.3e-05	0.000881	-0.000152	0.023228	0.022744
875.5	3.4e-05	0.000907	0.005912	0.023672	0.0239
876	3.5e-05	0.000926	-0.004092	0.023157	0.026168
876.5	3.4e-05	0.000917	-0.004588	0.019316	0.024735
877	3.4e-05	0.000917	-0.001801	0.02009	0.023304
877.5	3.3e-05	0.000885	0.004737	0.026835	0.022766
878	3.2e-05	0.000854	0.001297	0.018788	0.021465
878.5	3.1e-05	0.000821	0.002771	0.019904	0.020837
879	3e-05	0.000813	-0.000515	0.018144	0.019869
879.5	3e-05	0.000804	0.002045	0.017119	0.017758
880	2.9e-05	0.000785	0.000108	0.014702	0.017844
880.5	2.9e-05	0.000772	0.001387	0.013607	0.016621
881	2.8e-05	0.000752	0.001518	0.014096	0.015519
881.5	2.7e-05	0.000729	0.001239	0.012767	0.015047
882	2.7e-05	0.000719	0.000678	0.012017	0.014259
882.5	2.6e-05	0.000707	0.001732	0.012519	0.014004
883	2.6e-05	0.00069	0.00124	0.012685	0.013648
883.5	2.5e-05	0.000675	0.002204	0.01309	0.013941
884	2.5e-05	0.000665	0.001415	0.013213	0.013451
884.5	2.4e-05	0.00065	0.000903	0.014107	0.013691
885	2.4e-05	0.000648	0.001122	0.013346	0.013895
885.5	2.4e-05	0.000643	0.003245	0.012989	0.014307
886	2.4e-05	0.000643	-0.000461	0.015423	0.015034
886.5	2.4e-05	0.000639	0.000584	0.017292	0.015809
887	2.4e-05	0.000634	0.00281	0.013607	0.017927
887.5	2.3e-05	0.000629	0.001632	0.02013	0.019661
888	2.3e-05	0.000624	0.00299	0.018859	0.020261
888.5	2.3e-05	0.000626	0.005725	0.016956	0.02295
889	2.3e-05	0.000626	0.001942	0.020418	0.024863
889.5	2.4e-05	0.00063	0.000622	0.020975	0.024039
890	2.4e-05	0.000632	0.007042	0.020027	0.026506
890.5	2.4e-05	0.000639	0.004334	0.021797	0.025925
891	2.4e-05	0.000646	-0.001951	0.020318	0.027307
891.5	2.4e-05	0.000647	0.003668	0.021428	0.027029
892	2.4e-05	0.000646	0.001832	0.020001	0.027532
892.5	2.4e-05	0.00065	0.002503	0.025059	0.026394
893	2.4e-05	0.000654	0.004499	0.023179	0.025668
893.5	2.5e-05	0.000656	0.005782	0.022679	0.0248
894	2.5e-05	0.00066	0.002283	0.020151	0.023456
894.5	2.5e-05	0.000666	0.004222	0.022031	0.02257
895	2.5e-05	0.00067	0.004759	0.020277	0.021682
895.5	2.5e-05	0.000673	0.003398	0.019736	0.020878
896	2.5e-05	0.000678	0.004201	0.019382	0.020042
896.5	2.6e-05	0.000684	0.003855	0.020044	0.019857
897	2.6e-05	0.00069	0.00526	0.021495	0.018835
897.5	2.6e-05	0.000696	0.005421	0.017507	0.017489
898	2.6e-05	0.000703	0.002629	0.017916	0.017076
898.5	2.7e-05	0.00071	0.003742	0.016454	0.016665
899	2.7e-05	0.000719	0.006473	0.014241	0.015185
899.5	2.7e-05	0.000728	0.00405	0.013075	0.014612
900	2.7e-05	0.000735	0.003714	0.015473	0.012058

## Sheet: Fig. 3a_Map1
Fig. 3a_Map1
Description: Excitation-Emission Map 1. Emission: 500~700 nm. Excitation: 300~400 nm.
Emission (nm)	Excitation (nm)
	300	302	304	306	308	310	312	314	316	318	320	322	324	326	328	330	332	334	336	338	340	342	344	346	348	350	352	354	356	358	360	362	364	366	368	370	372	374	376	378	380	382	384	386	388	390	392	394	396
500	13087.8	14337.1	14902.2	14468.4	15743.2	15399.7	16409.5	16641.8	16585.4	16761.9	18163.3	17527	18908.8	19809.4	20473.8	20280.5	20525.4	20634	21359.4	21260	21838.9	22392.1	22559.3	22577.1	23147.8	23489.9	23962.8	24323.3	24613	23819.4	23583.1	25545.9	27429.8	28722.6	27857	27520.1	29290.4	28153.5	29141	30046	29304.7	27295.5	27360.9	26902.8	26342.5	25864.1	26520	26090.3	25747.1
500.5	14140.8	14152	14417.9	15157.7	15335	15881.5	16162	16804.9	17498.5	17003.7	18292.7	17816.8	19259.1	19327.9	19493.2	20012	20005.5	20594	20957.2	21157.5	21533.7	21852.1	22551	22763.6	23558.7	24334.5	24495.1	23285	24972.7	24509	23919.6	25517.5	26743.1	27908.5	28760.5	27688.5	28998.4	28688.6	30894.2	32193.7	29822.4	28409.4	27627.1	26902.9	25705.1	26446.3	25729.2	25498.2	25441.8
501	13850.7	14528.7	14499.3	15193.2	14668.1	15472.4	16040.4	16232.5	16442.4	17170.1	17901.4	17247.7	18884.8	19464.8	18918.1	20118.9	19724.4	20563.3	21077.6	21636.8	22061.3	21777.6	22335	23559.4	23342.6	23447.5	23663.3	24966.6	24881.3	24865.3	22987.7	25223.6	27602.1	27911.9	27964.1	27796.2	27993.9	29051.5	32349.8	33625.3	31090.7	28475.7	27473.8	26514.5	26552.2	26943.2	26410.9	25815.7	25744.5
501.5	13722.6	14910.8	14652.7	14645	16127.9	15673	15906.9	16437.4	16738	16236.1	17767.6	18372	17576.6	19161.9	19700.3	19413.4	20748.4	21024.4	21254.5	21496.5	22019.3	22024.9	21528.8	21890.6	22427.4	23328.7	23691	24451.3	24804.7	24928.4	24325.5	25883.6	27861.9	27976.8	28143.3	28145.5	27615.6	28899.5	33469.2	35414.9	31735.1	30041.5	27572.7	26374.5	26895.7	25704	25894.6	25776.5	25512.9
502	13796.3	13255.8	14120	14801.3	15232.7	16438.4	15888.5	16945.7	16054.6	16781.1	17125.8	18315	18920.3	18921.3	18939.9	19567.2	20127.4	20317.4	20845.6	20731.2	21951	21973.1	22220.7	22185.7	23275.3	23543.6	23685.9	24549	25671.3	24526	23819.4	24943.9	28425.5	29033.8	29420.9	27809.5	28435.6	29956.3	34739.7	37769.1	33860.9	30299.2	27721.1	26860.9	26440.5	25713.1	25614.2	25710	25692.6
502.5	13469.6	13554.5	13986.7	14580.7	15445.9	15387.2	15952.7	17203.1	16736.3	16830.8	17754.3	17894.8	17983.7	19568.4	19243.6	20328.1	20160.2	20985	21169.8	22353	22208.3	21676.7	22669.3	22473.6	23350.6	24029.1	23827.3	24500.8	25444	24751.8	24723.8	25948.8	28430.1	28984.8	28030.8	27919.4	28119.1	29562	37839.8	40710.6	36158.8	30499.9	28139.5	27306.1	26598.2	25602.3	25685.3	25234.6	25533.5
503	12787.8	14547	14202	13945.3	14709.8	15497.1	16584.1	15857.9	16962.6	16864.2	18059.6	18757.2	17681	18733.5	19912.8	20072.8	19637	20499.7	21227.5	20748.4	21475.5	21681.3	22437.3	21495.5	22733.1	23973.6	23555.8	24621.6	25520.1	23788.2	24268	26760.1	29244.6	29478.3	28950.8	28035.9	28325.7	30153.8	38918.3	43318.1	37773.2	31222.6	28040.9	26897	26350.4	25779.9	25778.6	26029	25576.1
503.5	14223.5	13983.3	14369.2	15184.7	14214.3	15622.9	15420.4	16364.9	16723.4	17258.3	18503.1	18458.5	18574.9	18758	19813.3	20144.1	20529	19858.9	20603.9	21028.8	21700.5	22247.5	21428.8	21950.5	23591	23750	24531.8	25087.5	25960.6	24517.3	24568.9	25969	29131.5	30079.1	29029.3	28009.9	28567.7	29712.8	38696.9	43272.4	37084.5	32176.8	27527.2	26816	26873	26319.7	26043.1	25411.9	25844.9
504	14096.7	14178.5	14465	14751.9	14647.8	15341.4	16105.1	16924.4	16832.6	17188.3	17522.8	18310.4	18008.5	18028.7	19463.1	20105.4	20622.8	20108.2	20601.9	21241.9	21298.6	21344.6	21840.2	23144.7	22442.8	23769.7	24365.5	24380.2	25607.3	23925.6	24124.6	25669.4	27869	28971.5	28474.7	27603.2	28554.8	30535.8	36393.6	41250.5	35044.6	30625.4	27702.8	26002.4	25675	25778.7	26143.4	25686	25496.9
504.5	13329.9	13316.9	13882	15037.5	15344.3	16054	16430.8	16281.1	16180.7	17686.3	16782.3	18071.2	18771.5	18619.8	18872	19859	19556	19728.2	20501.5	21073	21427.4	21352.9	21364.2	21970.4	22878.7	23295.8	23968.1	24392.6	24269.9	24231.9	23287.7	25458.5	27534	28159.3	27291.8	27078.3	27459.2	28842.3	34114.8	36555.2	32896.4	29415.1	27492.2	26013.2	25961.8	25737.8	25858.1	25211.7	24640.9
505	13534.3	14177.8	14090.3	14583.4	14308.4	15400.3	16135.3	16159.9	16426.6	17700.5	17689.1	18058	18353.7	19057.2	19197.1	19884.7	19008	19892.6	20632.1	20738.3	21326.8	22192.9	21801.2	21505.6	23276	23030.5	23559.1	24278.7	24759.1	24099.9	23708.4	26316.8	27209.1	27696.8	26970	27994.3	27392	28161.3	31895.8	33932.5	31574.4	28913.4	26565.6	25792.3	26095.7	26090.7	25460.2	25663.1	25331.3
505.5	13691	14359.1	13602.8	13746.8	14936.7	15750.3	15706.8	16941.8	16116.7	16434.4	17585.5	18785.2	18612.7	19485.6	19348	19655.2	20679.1	19643.3	21560.1	20746.4	21578.7	21140.3	21578.7	21279.9	22639.8	22936.4	23583.7	24415.8	24122.1	23408.7	22942.9	24375.2	26719.8	28311.4	26947	27317.5	27263	27955	31252	31830.2	30315.8	27755.3	26800.8	26362.6	26318.9	25707.2	26190.2	24967.6	24644.3
506	12865.4	13708.2	15093.2	14209.8	15623.7	15670.7	15012.7	16663.6	16551.2	16969	16629	17698	17783.5	19197.2	19001.1	19424.4	20037.4	20860.9	20805.5	20707.5	21328.5	21361.3	21510	21823.2	23090.6	23100.8	22884.3	23542.9	24338.3	24266.2	22863.7	24238	26381.4	26937.1	27082.3	27605.3	27359.1	27644.1	29584.3	31250.5	29698	27616.4	26025.3	24893.3	25859.7	26391.2	25440.4	25034	25295.4
506.5	13409.9	14147.7	13527.4	14462.2	15352	15133.5	15614.4	16325.7	16045.5	16776.4	16922.7	17287.1	17948.2	18713.3	19965.1	20684.6	18625.1	20255.5	20211.5	20220.7	20457.7	21464.7	21196.3	22021.1	22312.5	23523.6	23181	22938.8	24215.2	23070.1	23039.6	24049	25999.5	26933.6	26954.6	26790.7	26874.4	27520.8	28446.3	29290.1	28377.3	26679.2	25975.9	25376	25338.8	25473.2	25499	25324.2	24496
507	13808.4	13977.9	13594.8	13709.5	13961.3	15232.4	15375.3	16057.5	16698.9	17640.2	18183.4	17469.6	17839.2	19183	18486.9	19894	19265.3	19686.8	20709.9	20907.1	20794.2	21721.9	21218.9	20993.5	22130.4	22466.9	23149.2	23361	24480.9	23945.6	22662.1	24218.3	26339.4	26734.2	26799	26145.1	26871.6	27897.4	28107.3	29657.8	28402.8	26840.8	25686.6	25223.5	25712.5	25932.9	25361.8	25031.5	25141.6
507.5	13223.7	12646.7	14062.3	13799.7	14838.5	15160.9	14882.4	16286.8	15498.4	16742.7	16520.4	16821.8	18640.9	19236.4	18819	19112.3	19677	19250	20447.4	20702.4	21322.7	20455.5	21677.9	20919.5	22344.1	23128.8	22639.9	23065.1	23117.7	23384.3	21794.6	23955.5	25547.9	26460.7	26516.2	27175	26830	27570.6	27949.4	28042.4	27293.9	26843.4	25606	26119.9	25651.4	25143.1	25457.6	24461.6	24190.8
508	13075.6	13942.4	13985.3	14834.8	14576.7	15447.5	14619.9	16347	16010.8	16137.9	16996.7	16679.5	18285.1	18187.2	18100.3	19196.6	19250.7	19032	19358.2	20121	20453.7	21135.1	21292.9	21440.4	21776.9	21612.9	22293.5	22841.2	23354.7	22955.4	22528	23648.9	25165.5	26008.2	26535.6	26873.5	26763.1	27098.4	27576.3	27709.7	26910.4	25863.8	25438.2	25996.2	25659.3	25132	25483.6	24829.1	25006.8
508.5	13125.7	13503.8	14597.7	14132.5	14211.9	14580	14724.1	15782.3	16334.9	16742.9	17067.3	17763.1	17599.5	18166.3	18524.3	18714.4	18699.2	19467.9	19118.1	20511.7	20798.1	20344.1	20880.3	21862.5	21585.3	22477.5	22270.9	22385.5	22844.3	23404.8	22534.5	23988.3	24924.1	25966	26278.8	26195.2	26570.8	26282	27543.9	26728.1	26964.1	26324	25958.9	25240.3	25147.2	24912	25675.6	24733.4	24300.1
509	13142.7	13467.4	14629.7	14545.1	14663.5	15153.8	14196.2	15835.6	16389.3	15956.7	16873.9	17080.2	17579	17817	18802.4	19421.3	19408	19516.4	20122.7	19918	20569	20387.1	20573.3	21003.4	21596.4	22015.7	22338.7	22881.3	22834.9	22683.8	22581.4	22876.8	25618.2	25690.5	26386.9	26275.4	26989.1	26505.9	26951.5	26331	25999.6	26013.8	25811.8	24814.9	25258.8	25033.6	24681.6	24548.5	24817.6
509.5	12595.7	14035.3	14807.7	14383.5	14598	14039.2	16108.6	16003.8	16568.2	16220.4	16374	18010.8	17742.9	18208.1	18454.6	18969.9	18739.6	19496.3	19976.6	20005.5	19983.2	20823	21048.5	20850.1	22055.9	22211.5	22734.3	23029.5	23258.4	22924.2	22100	23261.6	25238.9	25922.2	24655.8	26598.9	25942.7	25986.1	27040	27078.6	26504.2	25615.7	25380.2	25345.1	25505.2	24480.7	24635.7	24684.8	24194.3
510	12938	14061.7	13798.9	14033.2	15101.9	14450.8	15469	15113.4	15987.5	15835.7	16761.7	17510	17514.8	17223.5	18378.3	18633.4	19150.3	19781.9	19730.5	20046.4	20503.7	20064.9	20868.9	21360	22410.9	21686.2	22115.9	22617.5	22859.2	22900.8	23442.6	23438.3	24906.4	25885.2	26110.5	26145.1	26594.1	26312.2	27618.8	27112.1	26481.5	26042.7	25583.9	25049.2	25151.6	24951.7	25576.6	25029.8	24661.6
510.5	13110.1	13115.3	13956.6	14304.2	14028.7	15396.6	14958.8	15888.4	16408.7	16273.2	16150.6	16699.3	17274.8	17932	18353.8	18289.3	18997.4	19015.9	19969.8	19760.2	20710.8	21573.6	21315.3	20761.2	21691.4	21370.9	22626.7	22010.1	23089.1	22431	22024.5	22974.5	25590.3	25443.2	26520	25910.4	25992.6	25850.2	26740.1	27239.6	26351.6	25098.1	25626	24692.5	24907.3	25301.1	24764.8	24753.6	24368.5
511	13152.5	14111.6	14001.3	14590.5	14108.7	14861.2	14767.8	15537.6	14671.4	15523.8	16730.7	16881.1	17893.3	18715.6	18003.1	18648.3	19078.7	20112.9	19321.2	20365.2	20711.5	21432.4	20923.4	20572.8	21862	21926	21834.8	23105	22941.2	22736.1	22359.7	22900	24883.6	25891.7	25535	25728.8	25797.6	26870	26845.8	27198.9	26164.2	25928.7	24958.6	24623.7	24462	24892.1	24684.8	25201.6	23929.1
511.5	12514	13174.5	13974.4	13834.8	13500.8	14696.3	15499	15161.3	15015.9	15800.1	17263.9	17375	17963.2	18688	18048.4	18880.7	18887.2	19436	19645.7	19829.9	19806.2	20442.1	20849.7	20754.9	21324.9	22101.2	22511.2	22421.3	22817.2	22196.1	22757	23536.1	25573.1	24942.1	25781	25668	27105.6	25930.2	27865.5	27569.3	26721.3	25983.5	25094.5	25048.3	24140.7	24709.7	24763.1	24664	24173.7
512	12130.3	12710.2	14010.4	14438.9	14207.9	14755.3	14630.7	15324.1	15717.9	16193.4	16171.7	16808.9	18283.2	17019.5	17621	19136.8	18539.6	19541.4	19199.9	20374.9	20763.2	20959.3	21000.5	20487.4	21193.4	21550.8	22170.4	22112.8	22896.3	22420.6	21202.5	23667.4	24243.7	25616.8	25322.9	25751.2	25675.7	25712.6	27949.9	28106.4	27050.3	25835.9	24395.8	25247.4	24765.2	24700.4	24555.2	23783.3	23943.9
512.5	12405.1	13715.7	13434	13127.8	14151.6	14525.4	14746.6	15654.8	15438.9	16502.1	15892.6	16834.3	16808.6	17882.6	17900.7	18324	18711.6	18476.1	19139.7	19580.3	21065.3	19901	20723.7	20554.1	20312	21248.9	21269	21654.1	22413.9	22472.3	21962	23168	24343.5	24540.6	25842.7	25178	26646.6	26471.8	27362.9	28108.8	26586	24855.9	24769.4	24561.4	24525.6	24352	24682.2	23850.5	25001
513	12161.8	13547.6	12716.1	14250.2	14262.8	15322	14624.7	15991.9	15334.7	15621.3	16870.1	16578.1	17748.4	17573.7	18372.3	18611.9	18739.1	19040.2	19451	19505.8	19866.3	20147.4	20293.1	19793.2	21291.4	21903.1	21397.1	22137.1	22314.9	21701.8	22243.9	22518.7	24384.9	25443.7	25160.5	25871.1	25537	26090.5	27236.5	28668.5	27330.4	25709.7	24705.4	25259.6	24309.3	24499	24447.6	23658.6	23178.7
513.5	13059.5	13452.1	13311.3	13692.2	14525.8	14552.4	14742.2	15259.3	16248	15618.3	16058.1	17002.6	17105.9	17385.7	17790.3	18992	18883.1	18352.4	19010.8	20341.4	19863.3	20160.3	20113.6	19362.7	20655.5	21760.8	21929.3	21747.5	22911.3	21859.8	21941.1	22815.4	24872.1	25018.7	25800.3	25326.3	25527.2	26038.6	28899.8	28956.5	27352.3	25474	25214	24312.5	24122.9	24012.8	24071.8	23811.3	23449.6
514	12675.7	12655.1	14340.5	13669.3	13814.9	13339.6	15207	15240.1	15725.5	16577.2	16447.1	16335.7	17846.3	17558.8	17360.4	18496.8	18087.2	18414.3	18972.4	20057.5	20005.3	20446.4	20236.8	20092.5	21273	20851.9	21173.8	22241.1	22872.5	22054.8	22082.8	23359.6	24815.1	26124.6	25675.7	24990.4	25058.9	25449.4	28626.7	30132.5	28255	26802.3	25372	24582.5	24678.3	24504	24139.3	23773.9	24003.9
514.5	13892	12304.4	13226.1	13169.9	14653.1	14676.1	14116.9	15429.3	14923.3	15523.4	15624.8	16305	15998	17703.6	17581.1	18632.4	19105.5	18995.7	19007.5	19843.9	19823.1	20548.3	20558.3	19946.5	21514.2	22005.6	21498.8	21608.1	22783.1	22485.1	21930.9	22587.5	25507.4	26421	25773.7	25763.6	25320	26393.5	29259.5	30864.2	29248.3	25972.4	24839.7	24898.5	24215.8	23918.3	23792.3	23540.5	23735.3
515	13211.7	12487.5	13728.4	13589.3	14138.7	14171.6	14475.9	15811.1	17015.5	15273.5	15846.2	16709.6	16973.6	17566.9	18644.1	18167.6	18650.7	18413.4	19411.4	20257.4	19450.5	20210.5	20212.6	20699.5	20103.6	21474.6	21476.1	21460.9	22180.4	22645	21691.4	23557.3	25199.1	25585	25545.1	25311.2	25212.7	26170.7	29923.5	32746.8	29445.8	26811.4	24819.7	24459.8	24029.8	24325.5	24246.4	24440.2	23697.2
515.5	13357.9	12624.2	14077.6	14211.3	14420.1	14129.3	14625.6	15051.1	15563.7	16402.5	16421.6	16925.6	18015.7	17476.8	18971.6	18163.5	18448.7	18721.9	19955.6	19471.2	20573.2	20121.6	20558.2	21178.7	20322.2	21030.8	21391.2	22018.5	22543.3	22179.1	21819.6	23371.1	25901.6	25986.6	26623	25496.6	26144.9	26823.8	32167.9	35010.6	29968.2	27319.3	25875.3	24807	24057.6	24609.3	23703.5	24454.7	24136.6
516	12304.8	13843.4	13385.7	13479.9	14159.1	14174.7	15394.6	16334.8	15619.5	16573.2	15716	16462.3	16940.8	17149.2	18276	18095.2	18474.9	18533.2	19141.1	18790.8	19893.7	18967.6	20452.1	19980	21181.3	21713.1	22409.6	22181.8	22859.9	22428.7	22622	24175.2	25918.5	27251	25580.3	24916.6	25663.9	26546.3	35123.6	40840.2	33741.9	28832.9	26545.7	24335.8	24955.4	24001.8	23206.6	23782.1	23162
516.5	12689.4	12345.5	14399.5	13612.5	13411	14866.2	14892.7	15539.2	15423.4	16027.1	16390.1	16228.3	16040.7	17826.7	17732.7	18416.6	19340	18303.6	18059.2	19557.3	19216.4	19942.3	20265.1	20468.5	20589.6	20744.1	21364.5	22860	24373.2	23247.5	22878.4	24516.5	29293.2	29907	26821.8	25423.1	25927.4	30142.4	47485	55691.4	45249.5	33866.5	27628.3	24519.1	24255	23559	24262.8	23893	23397
517	13634.4	13063.8	13943.6	13736.3	13701.7	14658.4	15049	14429.7	15508.4	16013.8	16292.6	16293.2	17087.3	17313.2	18416.4	18786.3	18532.9	18821.3	18816.2	19834	18969.8	19248.6	20194.4	20256.7	19883.6	21200	21105.7	23114.7	25191.1	24464.5	24357	28510	35966.1	33563.5	27479.5	25654.8	27617	35890.4	74839.6	95214.4	68221.9	45327.9	31444.3	24992.2	23768.4	23961.1	24279.3	23676.7	23541.3
517.5	13454.1	12709.5	14120.4	13710.9	14691.9	15177.3	14905.9	15956.2	16186	16815.3	16954.1	16308.6	16479.8	16715.7	17451.5	17303.8	18094.8	18225.2	18432.4	19098.3	20055.3	18512.3	19241.5	19986	20583.9	20768.7	21321.9	24414.6	26608	27677.8	25473.4	30099.1	41269.9	38863.8	30012.9	25836.5	27869.7	41165.1	97979.6	127787	89450.4	56969.7	35940.8	25005.1	24245.8	24157.3	23232.5	23341.3	23068.2
518	12418.7	13056.2	13265.4	13772.4	13798.9	15278.3	14748	14678.1	15202.8	15714.1	15325.9	16921.8	16850.6	17057.1	16925.7	18076.8	18301.1	17927.4	19180.1	18292.2	18710	19479.8	19574.3	20407.8	20751.1	21101.8	21240.3	24352	27168.3	26666.6	26128.8	31066	40190.7	38697.1	29053.8	25353.4	28230.7	39531.4	97194	126042	87662.5	55903.8	35056.5	25036.9	23527.8	22918.8	23461.3	23132.7	23354.2
518.5	12225.3	12829.4	12944.3	14184.3	12809	14773.7	14805.3	15533.3	15701.3	14987.2	15544.6	16259	17394.2	17953.7	18137.9	17491.9	17930.9	18432.1	18600.6	17837.9	19167.3	18642.6	19142.6	19446	20267.5	20453	21310.8	24672.3	27381.3	26259.2	25806.4	29376.9	39399.2	37646.6	29125.7	25355.3	27855.2	38955.7	93053	120594	83737.4	53621.7	34669	25384.6	23340.5	23401.8	22876.9	22724.6	22491.3
519	11185.9	13088	12828.7	12959.5	13801.5	14510.6	15522.6	15192.1	15085.2	15958.1	15606.1	16075.7	15910.3	16077.3	17415	17323.9	17502	18752.7	17439.2	19079.6	18752.1	19177.2	19648.8	19444	19887.4	20692.7	21341.2	24433.8	27056.2	26871	25951.2	31325.8	42439	39402.7	29250.7	26101.8	27842.4	41298.7	105189	138600	95768.1	58138	37152	25165.9	23430.6	23060.5	22935.2	22800.9	22039.1
519.5	10938.5	13004.9	12831.7	12642.3	12852.8	14902.2	15175.9	14558.8	15371.7	14936.2	16087	15440.9	16055.6	16409	16277.9	16623.9	17456.7	18181.3	17832.1	17787.1	17570.6	18563.1	19325.2	19423	20004.2	20511.8	20767.3	25349.1	27453.6	27201.8	26333.7	31890.5	45423.3	41379.4	29957.7	25353.8	27887.1	44435.3	118580	156422	107245	65123.1	38015.8	24653.9	22298	21731.8	22614.8	21737.6	21779.1
520	12251.7	12381.5	13649.2	13463.8	12685.7	14716	15756	14912	15086.5	14749.6	13736.3	15364.6	14517.9	16296.9	15942.7	17374.3	16829	17006.2	18002.8	17369.4	18699.9	17568	18690.3	19279.8	20035.6	20296.8	20957.5	25310.1	29244.8	29425.8	28379	35045.6	51898.7	46488.5	31231.6	25513.2	28962.7	48338.4	145806	194000	130018	76759.6	42462.7	24918.4	22379.8	21969.3	21781.9	21331.7	21278.8
520.5	12179.8	13437.1	13858.6	13431.9	12734.5	16045.8	14501.6	15011.1	15553	15570	14552.3	14782.4	15010	16753	17238	16331.8	17082.4	17351.7	17372.3	17940.5	17439.1	19231.1	18452.7	19722	20091.6	20116.7	20771.1	27628.2	32363.5	31951	30953.4	39794	60088.8	54535.8	33768.7	24850.2	31138.3	56654.7	181646	245340	163245	91206.6	46666.8	25980.2	21921.9	22398.5	21359.4	21146.3	21364.6
521	11958.4	13154.2	13417.7	14299	13619.1	16431.3	15783.5	15150.1	15437	15226.5	14675.2	15313.9	15477.6	16334.9	16275.9	16240.7	17085.7	18100.1	18336.9	18444.1	18293.7	18397.6	18896.4	19713.5	20668.6	20176.1	21345.9	28142.9	33257.1	32592.7	31996	40426.1	62040	55677.9	34339.5	26673.8	31432.5	58091.8	187205	255043	170459	92997.4	48325	26076.4	22797.5	22024.5	21862.7	21936	21914.1
521.5	12147.6	12859.8	13148	14978	13016.5	15321.9	16068.8	15350.4	15177.3	15696.7	14140.9	15340.6	15483.4	15601.7	16062	16612.6	16666.5	17447.8	17619.5	17809.1	18176	18061.5	18685.4	19433.7	20529	21653.7	21115.8	26533.6	30640.5	30697.8	30221.2	37465.9	55046.4	50086	32750	25662.4	30202.2	52766.6	161646	217931	148067	82035.3	45100.1	25674.7	22483.4	22445.9	22093.2	22107.1	21672.6
522	11977.2	12237.9	13291.1	14020	12315.2	15873.8	14784.1	14648.4	15044.7	14680.8	14532.4	15198.8	15546.4	15816.4	16717.5	16326.7	16509.2	17102.6	16648.8	17102.3	17251.8	18283.4	18672.7	19169.5	19436	19652.5	20749.7	25821.3	28872.6	28480.3	28479.6	34389.5	49194	45134.4	30556.1	24768.3	27500.2	46884.2	137629	182970	124178	71088.5	40329.2	24611.2	22196.5	21189	20896.5	20810.1	21378.4
522.5	11521.5	12447.6	13736.4	12886.9	13565.3	15191.3	14578.4	14260.5	14931.7	14428.6	13851.8	15008.8	15499.7	15124.2	16241.8	16423.9	16180.3	16294.3	17307.2	17209.2	17928.7	17783.4	17891.2	19674.4	19310.6	19849.9	20543.7	25355.6	27425.8	28015.3	26795	32266.7	46509.4	41400.7	29759.4	23974.5	27304.4	45148	126949	167856	114410	67446.5	38420.2	24841.1	21535.5	21414.3	20128	20669.5	19980.8
523	11494.7	12428.9	13602.8	13474.5	13776.2	14605	13957.5	14127.1	15171.4	14918.1	15310.4	15574.6	15633.4	16200.5	16338.2	17265	17282.2	17392	18128.5	17240.6	18470.3	18527.2	18009.1	19174.7	20337.8	19760.3	21176.3	24601.3	28826	28022.1	27145	32585	47634.3	42990.8	29976.9	23556.8	28852.5	45112.5	129524	171009	115868	67985.4	38605.4	24966.4	22201.9	21380.3	21573.2	20847.1	20809.7
523.5	12778	12537.1	13249.7	13960.8	14306.9	15158	15326.3	14699.1	14101.8	15332.9	14645.4	15158.8	16363.2	16215.1	16255.6	17065.6	17612.7	17518.3	17438	18356.9	17734.2	18374.5	19774.1	19701.1	19339.8	20137.2	21435.5	25766.2	27882.7	28381.3	28166.4	34734.3	50172.1	44067	29988.2	24473.2	28785.2	47565	134453	178408	120841	72371.2	40866	24796	22319.1	22627.5	21974.9	22201.3	21815.4
524	11654.4	12254.2	13934.5	13447.4	13934.6	15400.3	14463.7	14487	15599.2	15266.7	15102	15463	16027.5	16103.1	16955.7	17199.4	17686.2	17580	18051.7	17384.8	17882.4	18165.9	19356.6	19234	19703.5	20438.7	20376.4	25130.7	27971.9	28332.7	27922.2	34338.3	48961.3	44433.1	30528.4	26023.5	29338.6	47098	136342	181115	121704	71509.7	41122.9	25376.6	22611.4	22417.1	22236.2	22319.7	21317.5
524.5	12950.8	12944	12890.8	14801.8	13882.4	15709.7	15084.2	14838.7	15310.5	14479.9	15237.1	15741.3	15019.3	16283.9	16902.2	16658.9	16910.2	17913.4	17457.2	17871.1	18274.8	18191	19394.6	19815	19511	20946.5	20584.8	25402.5	29021.6	28194.6	27362.4	33977.6	47821.4	43818.4	30522.6	25399.6	27740.4	46121.4	130930	174342	117485	68860.5	40137.4	25221.6	22797.3	21644	22487.8	21759.8	22182.3
525	11341.4	12517.6	13099.7	13326.5	13079	16025.5	15816.9	15085	15723.4	13924.8	15543.6	15733	16072.7	16898.3	17384.9	16581.6	17013.2	17324.7	17625.9	17679	18882.3	17382.5	18673.8	19857.9	19535.1	20542.6	20534.8	24855.4	28394.4	28461.3	27083	33404.4	46115.4	41996.9	30154.6	25322.3	28239.7	45077.3	124999	165207	112695	66975.6	39040.2	25809.3	22813.9	22543.2	22113.7	22219.7	21825.8
525.5	12388	12355.5	13666.2	13516	12892.1	14289.5	14559.1	14567.1	15864.4	14789.2	14313	15226.1	15353.5	15209.2	16184.5	16174.1	17688.1	17795.5	17513.4	18622	18302.9	18459	18700.1	19766.7	20275.5	20836.6	21173	24582.5	28345.8	27643.6	27217.6	33381.1	45496.6	42288.9	30349.6	24853.6	27862.7	45906.3	126716	164938	112798	67715.4	38368	24683.7	22380.5	21569.9	22532.6	22150.2	22335.9
526	13012.2	11952.5	13010.2	13066.8	13888.4	15986.1	14844.4	15034.6	13692.4	15030.4	15452.1	15826.2	16176	16884.2	17263.3	16755.1	17098.4	17570.5	16694.6	17089.6	18350.5	18708.5	19101.3	20344.2	18906.2	20408.9	20809.7	25150.9	27613.4	27496.1	28303.4	33227.1	45844.8	42910	30990.3	24886.7	27657.7	44312.1	125505	165735	113816	68088.1	38130.6	24603	22288.8	22078	21784.9	21491.9	21953.3
526.5	12216.8	13108.9	14019.5	13730.5	13641.1	15817.9	16128.9	14845.4	14342	14469.1	14781.3	15110.2	16692.4	15681.1	16353	15647.3	16983.9	17387.1	18185.9	16861.2	18149.5	18621.1	19372	19412.9	18657.7	20025.9	21435.2	24653.8	28654.3	28115	27998.9	34140	47115.2	44512	30482.1	24669.6	29086.8	45780.5	131323	173778	117816	68864.7	38889.5	24709.8	22487	22274.9	21863.6	21855.2	21449.2
527	12704.9	12710.2	14219.6	14491.3	12784.3	14309.9	15571.2	15213	15928	15733.5	15610.7	15365.5	15205.2	16407.4	16819.4	16294	16980.7	17425.6	17488.5	17877.2	18754.7	18187.4	18276.9	19995.9	19072	20321.4	21296.9	25245.1	29934.4	30438.9	30141.2	36089	52842	48626	32133.8	25458.7	29314.2	50238.6	151193	199687	137107	78175.2	42668.3	25996.4	22646.3	22306.1	21903.8	21696.4	21905.6
527.5	11112.1	13098.6	15050.1	12570.6	13107	15088.5	15619.2	14459.3	15643.9	15371	14774.7	15017.9	14839	16403.4	16015	17514.6	17475.6	17136.2	17510.3	17508.5	18218.6	18360.4	18403.6	19190.5	19846.4	20619.4	21351.7	25817.9	30586.4	30629.3	30586.1	37899.6	57374.8	51985.6	33153.7	25604.9	30649.4	54744.5	169776	228187	152069	85765.5	44985.9	26286.7	22284.2	21947.3	22233.4	22186.2	21435.9
528	12870	13674.2	14491.5	13831.9	13339.8	15504.1	15367.3	14923.7	14261.5	14532.1	14413.7	15737.7	16469.8	15629.7	17412	16334.6	17065.8	17395	17125.1	18290.9	17875.7	18620.2	18390.6	19360.9	19729.8	19781.3	21320.7	26593.2	31950.2	32365.7	30581.6	39671.4	58565.5	52542.8	33667.1	25954.7	30583.7	55772.9	177471	239515	158875	89560.1	46563.6	26616.9	22565.8	21445.4	22101.5	21602.5	21635.1
528.5	13210.6	13099.7	14447.9	12939.9	12691.8	16499	15160.2	13921	15288.8	14263.6	13919	15207.3	15295.7	16944	16233.1	16954.3	16838.4	17933.2	16915.4	18033.8	18579	18547.6	18014.1	18894.9	19786.7	20725.7	21617	26571.2	30645.1	31729.3	31463.6	38609.1	59591.2	51898.4	32830.2	25708.5	30169.9	55084.3	174515	236619	156552	89596.7	46447.8	26076.4	21794.1	22182.5	21650.9	21889.6	21565.8
529	12115.8	12945.7	14132	13898.2	13331.2	16017.9	15800.5	14010.2	14611.7	14898.3	14608.3	14782.3	15345.5	15067.2	16636.6	16253	17116.8	17315.1	17569.9	17616.1	18263.2	18532.9	18763.1	19148.8	19187.1	19626.9	19812.5	26050.3	31101.8	31905	31190.7	38818	57076.1	52301.3	32971.6	25886.2	30051.8	54436.6	171465	230131	153607	87322.8	45818.1	26370.4	22093.2	21720.1	21928.9	21424.1	21916.2
529.5	11849.6	12233.7	12810.2	14039.9	12576.5	14753.7	14834.6	14415.1	15354.7	15263.4	14949.2	15174.8	15095.3	15576.7	16389.1	18257.8	16334.3	17616.7	17193.7	17702.2	18182.9	17629	18735.2	18883.3	19275.7	19872.7	20244.3	24686.7	28690.5	29803.2	29931.8	37583.3	55311.8	48833.8	30870.5	24516.7	30154	51536.8	159083	212325	142205	81774.1	44197.7	26104.6	22293.9	21318.8	21480.9	21372.3	21244
530	12124.4	11624.9	13096.4	14003.4	13495.3	13897.1	14585.5	14645.4	13880.8	14186	14823.9	14340.9	15085.5	15988.5	15268	16598.5	16622.7	17248.8	16646.4	16842.1	18082.6	17766.8	18662.6	18493.5	18449.3	19651.1	20592.5	24566.1	28008	27868.6	28738.8	35649	50206.3	45206.6	30494.8	24658	28679.5	47095.4	139053	184902	126238	72815	40876.3	24356.5	22385.9	21210	21372.4	21903.4	20622.5
530.5	10946.9	11325.2	12579.2	13014.4	12226.9	12673.2	14108.1	14423.7	14885.6	14209.6	14693.9	15094.2	15547.7	15511.9	15990.2	16533.7	16786.6	17509.6	17280.2	17892.1	17136.6	17718.1	18406.8	18369.6	19262.4	19201.7	20245.3	23509.3	27074	26827.1	27295.1	32466.6	45144	40769.1	28638.8	23786.1	27571.5	42472.1	119065	154913	107966	64200.1	36995.3	24134	21636.3	21986.7	21597.2	21581.8	21473.3
531	11402.5	13174.2	12558.3	12252.1	12412.4	13649.9	14118.6	13553	14220.7	14397.5	13752.5	14880.4	15081.3	16156.4	15969	17219.6	17201	17011.1	17207.9	16786.5	17520.6	17387	17378.4	19166.4	18801.4	19089	19936.4	22825.3	25118.5	26183.7	26147.4	29731.9	39751.4	37896.3	27241.8	23834.6	25187.7	38007.5	101556	132420	92505.2	54913.5	33830.8	23569.6	22069.9	21602.3	21250.2	20532.1	21384.9
531.5	11936	10910.6	13328.8	13023.8	12747.1	14865.6	13837.9	13691.4	14437.8	14617.8	13416.3	15608.5	14893.2	15675	15996.6	15519.3	17834.4	16705.6	17401.6	17552.4	17486.2	17244.9	18050	18135.9	19437.4	18896.7	19912.8	21697	24127	24352	25102	27539.7	37754	34553.2	25957.8	22702	25158.6	35576	85912.9	111448	78440.5	49694.6	31723.4	22482.6	21540.7	21561	20656.3	20758.2	20276.8
532	11626.3	11533	11630.2	12250.9	12556.9	13449.5	12908.6	13869.7	13384.6	14188.5	14392.8	14602.6	14845	14879.1	15692.8	15976.7	15994.5	17054.3	16854.3	17173.1	17475.7	16936.2	17801	18538.1	18447.2	19396.1	19289.2	21034.7	23359.2	23641.4	23800.8	26772.4	33320.6	31361.2	24874.2	23404.6	23764.6	32088	73588.6	95411.1	67038.2	43574.9	29068.6	22502.8	21470.6	20514.9	20595.5	20835.6	20746.6
532.5	11291.5	10996.1	13101.3	10822.1	12664	13213.9	13458.5	13379.7	13436.1	13574.8	14248.2	14344.7	14058.8	14416.7	15982.1	15279.1	15870.7	15694.7	16196.8	17025.3	15586.1	17241.1	17754.8	17690.8	18243.2	17893.5	17934.5	20591.8	21914	22815.5	22706.5	25041.7	31195.9	29803.2	23905.7	21206.1	23034.5	30299.6	63802.1	80763.2	58577.5	39372.3	27477.7	22121.5	21087	19912.2	19766.4	20229.1	19596.4
533	9979.99	11628.7	11249	11651.1	11888	13091.9	13258	13233.4	12679.6	12857.6	13655.5	14066.4	15351.1	14406.6	14585.1	14370.5	15552.7	15616.3	16405.6	16338.8	15730.1	16454.4	17576.2	16310.6	17422.5	17833.6	18300.6	19876.1	20911.9	21811.7	23269.7	24472	29037.8	26745.2	23149.3	21463.8	22669.5	28522.7	55091.4	69786.4	51631.8	35485.3	26039.6	21375.4	19875.6	19662.9	19075.4	19734.8	19229.5
533.5	10593.4	11488.9	11054.1	12216.8	11001.4	12436.6	13361.9	12556.6	13754.5	12306.1	12977.4	14032.7	13997.1	14601	14344.5	15133.4	15439.9	15222.3	16156.2	15371.9	15956.9	16758.8	17045	17066.7	17554.5	17152.4	17009	19162.9	20095	22221.4	23077.6	24601.5	28313.8	26800.1	22066.6	21057.1	21063.3	27182.2	53219	65666.7	49711.4	34913.9	25868.3	20689.5	19528	19073.3	19019.4	19375.1	18455.5
534	10572.4	11078.7	11257.6	10655.8	10771.5	12285.2	12586.5	13497.1	13471.1	12770.5	12666.9	13139.4	14652.4	14407.1	14194.9	13505.2	15104.3	15471.9	15163.9	15011.4	16405.1	15894.4	16800.9	16280.7	17047.1	17194.9	16708.2	18889.4	20185.1	22635	23194.7	24522.2	27610.2	26204.4	22170.2	20213.1	21419.1	26557.1	51581.6	66658.7	48230.1	33329.1	24043.6	20215.6	19358	18931.2	18688.6	18568.3	17802.2
534.5	9612.11	9717.51	10719.5	10058.3	11382.7	11283.9	11847.2	12675.9	12746.3	12348.9	12760.7	13229.8	13429.8	13055.7	14200.3	14527.3	14588.2	15653.7	15136.7	15028.1	14680.1	15399	16388.8	16239.7	16174.6	15823.3	16715.3	18465.8	20224.9	22590.8	25068.6	25752.5	28149.3	24799	20673	19405.3	20184.8	26207.8	52210.6	66354.2	48624	33343.1	23823.5	20173.1	18773.6	18569.4	18358.5	18418.4	17494.5
535	9559.48	9845.44	11062.6	10897.2	10738.4	11253.7	11692.3	11116.9	12568.1	12560	12304.3	12460.2	13156.4	13152.5	13384.6	14178.2	15673.4	15105.3	15350.6	15519.6	15024.4	15376.8	15751.4	16852.3	15685.5	16356.3	16052	17547	19994.1	23558.4	26297.5	26128.6	28202.7	25769.8	20345.2	18742.3	20910.5	26406.3	53680.1	67844.8	49617.7	34066.2	23979.3	19405.3	18941.8	17973.6	17777.8	17886.8	16874.2
535.5	9582.42	10446.3	10452.7	10613	10500	11254.8	11784.5	12295.4	12462.3	11808.4	11949.2	12996.4	12975.6	12818.3	13523.7	13085.6	14604.6	15312.7	14769.4	14390.6	15315.2	14623.6	16291	16024.4	16138.9	15920	15957.9	17834.1	20204.7	23575.4	27724	26688.5	28716.7	25838.3	20990.1	19189.3	20293.9	26213	55993.7	71038.9	52191.3	34313.9	25322	19723.5	18599.2	17831.1	17922.1	17548.6	17565.5
536	9935.58	10358.4	10352.6	11410.3	11404.2	11240.2	12269.1	11831.5	11683.4	12009.8	12618.3	12718.4	12564.8	13046.8	13381.2	13394.3	15404	15938.8	14491.1	14706.7	14915.2	16493.4	16343.8	16629.7	16784.2	16347.7	16513.6	18088.4	19889.4	24564.3	27171.5	28457.5	30323.3	26949.5	21943.2	19081.1	21260.9	27404.2	63019.3	79459.4	55301.5	37320.9	25336.2	20783.8	19240.9	18410.5	17705.7	18110.3	17653.4
536.5	9662.73	11080.4	12229.9	10774.3	11784.9	11548.1	12297.9	11823.8	11933.9	11785.4	12490	12612.7	12997.2	14130.6	14307.5	14874	16243.7	15466.4	15103.1	15103.8	14313.1	15189.5	15920.5	16335.5	16084.2	16310	16354	19086.4	21602.1	25413.6	28280.3	29495.1	31510	29407.8	21394.7	19651.2	20744.8	29320.4	70504.9	88809.1	63381.7	41051.2	26545.6	20233.4	19090.1	18090.4	17390.5	17514.5	17674.7
537	10867.7	10795.7	10744.7	11185.7	12123.3	13061.5	12157.3	12250.9	12038.7	12462.5	11710.5	12920.5	12641.8	13639.3	14245.6	14631.1	15257.4	15704.5	15163.1	14218.9	15845.6	15454.4	16801.1	16433.5	16388.3	16577	16474.6	18891.1	23032.4	26018.5	29201.3	29799.1	35287.6	30724.9	22080.3	19377.6	21016.8	32518.7	80142.8	106768	73069.8	45928.6	29481.9	21539.7	19036.5	18129.8	17488.8	17555.2	17582.7
537.5	10832.4	10202.7	11734.3	12162.1	11228.7	12859.2	12032.3	12046.5	12995.2	12140.6	12105	12346.9	13029.3	13733.4	14067.7	14412.3	15066	15763.5	16096.9	15346.7	14524.2	15560.2	16215.6	16484.9	16665.3	17247.9	16611.6	19923.5	23943.1	27899.4	31466.3	33822.5	40417.9	36241.6	23906.6	20465.9	23157.7	37310.8	105907	135507	92997.5	55398.7	32660.9	21625.4	19306.5	18258.6	18328.9	18104.2	17922
538	10838.1	10833.2	12263.4	11733.5	11397.3	13159.5	13363.5	13031.3	13135.4	13099.5	14201.8	12957.5	13923.1	13818.8	14926.7	15019.7	15743.7	16153.2	15089	15495.9	15741.6	15422.1	16913.5	16932.8	17727	16905.1	17834.9	22841.9	26986.5	32396.9	35337.9	38909.9	54856.2	47378.8	29376.9	22571.6	26688.1	51523.5	163592	222639	147589	81666.3	42304	22783.9	19282.2	19093.1	18387.9	18394.3	18152.6
538.5	12949.9	12470.6	13805.7	13886.7	11546.6	14744.7	16069.6	13683.2	14494.9	13249.5	12451.6	12925	13938	14299.5	14850	15341.5	16836.3	16412.7	15242.6	15960.6	15069.6	15853.5	17556.2	18673	18067	19247.2	19385.2	32029.6	41348.1	45437.2	49488.8	61528.3	97564.8	84042.2	43813.8	26695.2	36973.1	92425.7	346626	475823	312765	159953	72266.3	29522.8	20938.8	19514.5	19020.2	18301.2	18933.3
539	12496.2	13625.7	16005.2	15607.4	13030.7	19926.4	18657.4	15044.1	15552.3	14415.3	12775.7	13680.9	13600.4	13091.2	13038.3	15601.1	17272.3	17392.8	15658.4	15695	15851.5	16130.7	17766.2	19694.5	19968.8	20605.1	23458.2	44705.6	63832.2	69613.5	69486.4	99918.8	168634	141463	63445.1	33199.4	53105.8	156055	642907	891148	567957	286938	118719	38721.3	21904.2	19695.8	18490.4	18492.9	18312.2
539.5	11861.3	12940.4	17187	16796.7	12750.3	21028.5	20937.3	15176.2	15896.1	14745.5	13036.6	12497	13398.7	14691.2	14078.5	16206.8	16146.5	17081.9	15865.8	15267.3	15367.4	16230.4	18130.8	20290.8	21452.3	20927.6	24362.1	51000.7	72808.2	82824.8	84456.5	115888	204945	173066	73824.8	35535.1	60136.6	184068	774104	1068749	685657	347809	142317	42474.2	22944.6	19344.6	18449.3	18581.7	18303.2
540	11994.6	12736.7	15505	15723.5	13857	20939.6	21115.8	14428.9	15463	13796	13705.7	12583.6	14053.6	13792.8	14439.3	15606.9	16888.8	18290.3	16050.6	15630.2	15452.1	16239	17501	20918.1	20382	20156.5	23266.1	47474.9	69889.4	76621.6	80453.4	112325	190035	162711	69913.7	34673	56767.2	168739	715243	993036	639792	326145	132658	40291	21975	18999.4	17989.8	18099.1	17593.6
540.5	11474	12746.3	15859.2	14590.1	13428.9	21077.7	19498.7	14111.7	15900	14346.2	13699.6	12892.1	14031.4	14374.9	14302.4	15390.6	16545.4	17117.7	15667.8	15576.5	15644.3	15273.8	18072.3	21804.9	20425	20580.7	23708.8	47435.4	70039.7	78795.7	83117.4	112636	192987	160311	69881.6	33720.6	57543.1	169929	722090	1.00502e+06	641080	323775	132238	40381.4	22334.1	19032.7	18990.8	18421.7	18853.4
541	11472.7	12998.8	15285.2	15564.3	12516.6	20965.3	20461.8	15685.9	15901.3	14660.2	13713.4	12087.3	12701.9	14174.2	14585.4	15151.4	17689.9	16541.8	16529.8	16073.2	15349.3	16522.9	17881.3	21109	19640.1	21311.3	23344.9	47211.5	71168.5	81198.9	82509.4	113988	194828	162501	71475.1	34658.8	57428.7	171478	739815	1.00609e+06	646899	330754	133552	41228.8	21977.4	19262.4	18299	17105.6	18337.6
541.5	12249.2	12423.2	15040.6	15679.9	13354.6	20142.4	19207.6	14674.5	15277.3	13465.7	13402.2	11792.5	13165.6	13864.2	14016.3	15076.8	16194.1	16719.5	15593.6	15903.9	15503.1	16971.5	17828.2	20291.5	19770.6	20752.1	22635.9	45154.7	64687.8	73986.8	76387	105810	179342	149957	65310.4	33484.6	53317.6	157151	652007	908569	584720	299555	124640	38013.7	22393.2	19532.4	17467.2	18239.1	17948.8
542	11842	13022.5	16772.3	16416.1	12657.4	20678.6	18973.6	15069.9	14937.1	14463.1	13152.1	13430.6	13499	14617.6	14474.3	15945.8	17945.4	17458.8	16515.4	15128.5	15451.8	15991	17871	20428.4	20195.8	19731.6	21631	42962.9	61513.2	69178.4	73128	98903.3	169524	141448	62191.5	31750.7	51297.5	150239	621101	852675	550916	283504	116410	36168.2	21923.6	19492.2	18441.1	18530.4	19003.6
542.5	12243.2	12615.2	15340.1	15201.9	12703	18678.5	18431.9	15482.5	16384.5	14933.8	13245.1	13400.7	14027.7	14504.3	14376	15470.6	17600.3	17803.5	16139.4	16531	16615.4	17641.6	17518.3	20188	19779	18699.4	23202.7	44006.7	60706.8	66695.9	66711.1	95513.4	161605	136175	62949.5	32775.4	51016.2	143881	604775	839038	537539	275103	112838	36955.1	21869.5	19726.7	18680.8	18606.3	18779.8
543	12174.2	13106.7	15246.7	15149.8	12052	18310.3	17217.2	14012.9	15246.5	14632.7	13325.9	13376.2	13838.5	15002.9	15394.4	16259.1	15707.6	16212.6	17099.9	16714.3	15909.6	16407.6	18221.3	19014.1	19460.5	19922.8	21533.6	39514.1	54505.3	58344	58362.5	82252.4	141878	117129	55067.3	30753.4	46005.6	127098	506913	703905	450897	233360	98608.6	34580.7	22684.8	19683.2	18678.9	19297.6	18513.2
543.5	10737.1	12618.4	14361.9	13882.2	12473.4	16367.3	15648.8	13300.7	14591.7	14508	13517.7	12599.2	13555.5	14991.1	15497.6	15290.7	17039.5	16497.6	16703.2	15097.5	16284.4	16566.9	17083.6	18657.3	18682	19279.7	20549.6	36249.4	47345.8	50739.3	52173.9	72291	117185	99772.1	47429.2	29413.5	41376.6	106225	419521	567822	368908	192663	84390.8	31408.9	21410.3	19584.1	19400.4	19348.8	18937
544	10718.5	13343.6	13835.4	13380.2	12315.8	16773.3	16012.9	14886.4	14994.6	14297.5	12593.3	14974.5	13818.4	14538.6	14579.5	15260.3	16610.3	16119.5	15490.1	15190	15985.8	16192.4	17709.3	18043.1	18567.3	19076.2	20957.7	33727.8	45558.1	48082.4	48553.9	65836.3	108828	91839.3	45388.3	28648.7	39874.3	96567.1	374635	528413	337953	177021	76665.9	29791.5	21690	19601.4	19565.2	19482.3	19412.4
544.5	12104.5	11060.6	13049.6	13089.6	12637.7	16444	15061.1	14394.1	14335.9	13612.1	13267.1	14321.1	13888.7	14399.7	14135.6	15252	16389.4	17023.8	16098.3	16035.5	15469	15748.7	17739.6	18287.1	17954.8	18814.4	20807.8	32719.9	44424.5	48133.3	49824.1	63481.3	108101	91491	45979.8	26959.9	38809.7	95723.6	375438	517757	338794	172263	76643.3	29715.1	20201	19322.4	19098.4	19313.8	19045.8
545	11911.2	12349.3	13363.6	13447.5	12643.3	16815.6	17324.4	14627.8	15459.5	14074.4	13631.8	13438.3	14016.2	15108.7	14598.9	15581	16730.1	16411.8	15269.5	16568.9	16094.2	16894.9	16477.5	18372.5	18546.3	19288.5	19899.4	33274.4	45702.6	49114.4	49257.5	66388.3	111457	94626.8	46152.3	28095.7	40039.2	99972.3	390505	539124	350861	179891	78185.2	30630.3	20632.4	19903	19540.9	18836.1	18777.1
545.5	10777.9	11404.1	13613.2	14515.7	12025.4	16517.7	18028.3	14686.7	13983.6	14329.8	13163.2	12917.9	13796.3	15122.1	15054.5	14686.9	15961.3	15574	15957.3	15717.1	15072.6	16170.6	17866.9	19048	19380.6	19880.2	22077.8	34934.7	49293.2	50743.5	53587.9	70942.4	117800	100433	47673.9	28165.7	41039.9	108314	429398	590223	380438	197357	84877.6	30925.1	21380.5	19906.7	18673.8	19593.6	19167.6
546	11591.3	11751.2	13226.9	14501.1	12852	16768.8	16074.3	14321.2	14710.3	14284.2	13443.7	13239.5	14369.8	13763.8	15314.2	15327.5	16751.7	17231.1	15835	15418.1	16251.1	16371.3	17743.8	18808.3	18736.2	19967.3	21630.1	36717.2	49328.1	55771.1	56761	76419.2	128415	104994	50719.3	29456.2	44075.8	119633	471050	641948	414062	212728	92556.1	32637.9	21947	20096.1	18357.3	18657.9	18295.1
546.5	12001	12105.9	13997.6	13387.8	13086.7	17526.6	17203.7	13429.8	14736.1	13619.2	13868.2	13066.9	13889.5	14265.7	14811.7	16063.7	16890.6	16190.3	16274.5	15455.8	16166	15760	17941.4	18624.3	19465.8	18667.9	20534.4	35498.2	48965.4	52657.9	56875.5	74343.6	125180	106079	49253.9	28001.4	43299.6	112572	448766	613285	392123	203613	87251.3	32214.3	21040.3	19082.6	18366	18257.6	18847
547	12021.4	11170.9	13376.3	13919.6	11361.1	16749.2	16130.4	13750.8	15301.7	14528.5	12943.9	13262	13827.1	13816.1	14416.5	15124.3	16118.3	16506	15402.2	15741.8	15490.8	15400.8	17542.3	19662.5	18909.1	18383.4	21236	32615.7	43905.2	49583.9	51031.2	66240.2	108294	89748.3	45866.6	27222.1	38594.2	96530.9	381136	518026	333841	174937	78849.5	30153.1	19995.3	19063.8	18659.2	18274.2	18686
547.5	11632.4	11558.6	12598.5	13382.3	12466.3	15876.6	15241.3	13397.4	12756.6	14148.3	12798.4	13054.1	14310.2	13742.8	14522.1	14943.5	15940.3	17337.1	16212.2	15220.6	15883.8	16372.5	17559.5	18181.8	18165.5	18773	19534.2	30887.1	40629.2	44567.2	46758.5	58444.5	97339.5	82319.5	43041	25645.1	35984.5	89059.9	333354	457623	298305	155361	70366.8	28669.8	21538.6	19596.5	18624.5	18847.2	19202.1
548	10562.7	12025.2	13439.6	13852.1	12573.2	14936.3	15244.5	13039.9	14270.9	13977.7	12807.4	13270.5	13694.4	14033.1	13933.9	14749.4	15382.2	15555.8	14493.7	15200.4	15875.8	16160.9	17378.2	17367.7	17846.3	18628.7	20723	31928.7	42189.3	44762.4	45581.6	61340.1	98850.6	85101.5	42134.9	26170	36437.7	89891.2	344935	473007	309268	162204	72270.2	27950.3	20871.8	19415.1	19045.2	18805.4	18398.3
548.5	11824.9	12371.2	13593.2	13498.5	11886.6	16877.2	14929.4	13715.6	14879.7	13740.7	13309.9	13812.9	13057.6	13590.2	15100.4	13856.2	16181.9	16632.6	16315	15111.7	15710.4	15366.4	16703.8	18143.1	18597.8	18001.9	20678.8	33102.7	43330.9	48493.5	49931.4	64948.1	105811	91359.4	44808.4	26754.3	38546.9	95508.9	371434	516338	332777	175590	74178.2	30015.2	21111.1	19345.9	18797.5	18239.9	18797.5
549	11314.5	12171.2	13878	14465	11741.3	15664.7	16619.8	13629.1	13242.3	13533.3	13493.2	12933.1	13307.3	14335.8	14913.7	14205	16956.4	17676.1	15342.4	14675.5	15170.3	15720.9	16491.1	19115.2	18368.7	19162.7	20748.2	34741.4	46980	51499.9	53334.8	69421.7	116232	98131.6	49263.3	26818.3	39981.2	104515	411408	573918	368586	191480	82123.5	31706.9	20686.8	18956.8	18615.4	17834.7	18539.3
549.5	11343	12199.8	14595.8	14128.7	12930.1	16731.7	16564.3	14229.9	14911.1	14688.7	12504.3	13192.9	14285.9	12665.8	14355.8	15550.1	16792.9	16409.5	15152.5	15267.8	15685.6	16096.9	17602.9	18860	18422.4	18232.1	21148.5	35266	50112	55915.1	56675.3	75148.4	127223	108600	49289.1	28541.4	42566.9	114039	460148	635266	412471	212614	90445.6	31726.1	20752.2	18990.8	18116.4	18812.2	18956.2
550	11475.4	11937.2	13844.9	14131.9	12571.9	18961.2	16741.9	13389.9	14016	13521.5	13118	13462.4	12519.1	14074.7	14244.5	15536.7	17145.6	15563.8	15771.3	15716	15799.7	15750.3	16987.6	18310.3	19340	18747.1	21442.8	37508.8	51081.9	57310.3	59445.7	77781.6	134521	114580	52750.4	29285	43333.4	123024	492893	679967	437629	224111	95226.6	32655.3	20966.8	19335	18431	18072.5	18431
550.5	11981.2	12875	12942.1	13263	12125.5	16543.3	17383.7	14267.2	14246	14279.5	12730	13229.1	14297.9	13273.4	14828.1	14726.3	15485.1	16236.2	15654.1	14893	15100.6	17110.4	16624.5	18520	17367.8	18116.8	21198.3	36426.3	49033.7	55514.8	53417	74802.4	129500	107509	52003	28813.2	42711.9	114422	468260	649533	415150	213922	89871	32389.1	20708.7	18539.1	18701.2	18043.6	18790.8
551	10652.8	11910.1	13947.7	13482.6	12514.6	17082.2	16723.8	13689.5	15180.4	13714.3	12701	13139.3	14048.7	14816.1	14444.3	15051.7	14775.6	15066.4	15527	14426.5	15297.7	15428.9	16968.9	17773.5	18049.1	17859.6	19499.2	34953.1	45455.3	49052.5	47655.1	66872.6	114784	98578.8	47031.8	28341.9	40749.4	103534	414773	579696	373067	191066	81098.8	30027.6	20326.8	19416.7	17991.3	18369.1	18280.3
551.5	10568.4	11716.4	13055.5	13623.7	11868.9	15863.9	15955.6	13931.3	14783.3	13363.6	12958.4	13415.3	13796.6	13910.3	13708.1	14245.4	15126.2	16035.3	15347.3	14459.4	15274.6	15737.5	16436	16788.4	16846.6	18293.6	19710.4	30733.2	43504.4	44007.4	42444.7	60992.7	105273	90967.3	43397.6	27107.7	37542.2	95177.9	375618	511989	335316	174545	75063.5	28039.5	19666.3	19166	18254.4	18420.1	18655.4
552	10786.3	12023.3	12001.2	11427.3	11024	15523.5	15025.3	13383.6	12956.6	13095.9	13150.4	12711.5	13605.1	13408.8	14487.5	14188.5	14838.6	14704.9	14356.6	15460.6	14904.3	15541.5	16688.3	16511.9	16191.2	17268.2	18739.6	30067.3	37614.5	40597.2	38852.9	54685.1	95066.9	81302.9	40081.1	24903.3	35811.8	86043.8	329243	449805	294827	152280	67191.8	27269.6	18985.7	18122.9	18205.6	18149.2	17666.5
552.5	9904.42	11640.5	12087.9	11232.5	11995	14242.1	14325.1	12979.4	13592.7	12529.6	12961.3	12296.4	13276	13412.4	14235.3	14409.8	15669.8	14974.1	14777.1	14928.5	14843.3	15539.2	16067	16878.1	17492.3	17159.7	17915.3	27698.8	37584	37342.8	36164.3	50395.7	84521.8	71011.6	38290.9	25679.8	33524.9	78697.8	292898	400715	264719	138054	60658.6	25598.4	19539.2	18418.6	18271.4	18442.2	17654.3
553	11161.9	11763.8	12451.7	11934.9	11719.5	14874.1	14339.2	12919.6	13746	13260.7	12471.8	12939.4	13612.2	13947.5	13640.2	14542.2	14821.4	14534.2	15434.4	14321.4	14295.5	15860.9	15322.8	16469.9	16816.8	16612.3	18328.1	26774.6	34979.9	35055.9	34129.7	47602.2	79127.6	69634.3	36929.3	24187.4	32429.8	72679	273027	375704	242781	129211	57758.1	24842	19118.6	17561.2	18773	17879.4	18323.3
553.5	9897.71	11475.8	11466.3	11839.2	10820.1	14225.9	13143.4	12724.1	12999.2	13362.5	12318.2	13766.6	13747.9	12540.1	13887.7	14253.1	15153.6	14704.6	14420	14598.9	14602.8	15570.1	15470.2	16018.9	16177	17274.3	17888.5	24905.6	32165.9	34246.4	32332.6	44648.8	73311.4	65932.1	34665.2	23520	31452.1	68615.9	250989	340628	223793	118286	55439.8	24175.3	19607.4	18163.2	17713.8	17952.4	18110.4
554	10315.6	11645.9	11908.7	11627.8	11369.2	13371.3	14449.8	12828.1	12838	12580.6	12757.4	13039.3	12959.5	13166.8	12930.5	13800.3	14783.9	14650.7	14334.9	15418.2	14854.5	14392.3	15283.5	15334	16076.4	16645.6	16523.2	24709.8	31474.4	31947.8	31823.9	42733.1	69214.1	60633.7	33487.3	23176.8	30308.6	65131.6	232423	319076	206515	111900	52532.6	23244.6	19074.9	17473.1	17708.6	17269	18155.9
554.5	9662.55	11425.7	10937	11109.1	10161.5	14346.8	14035.2	11572.9	12711.7	12766.5	12108.9	12804	12773.5	13952.6	13894.9	14238.4	13703.7	14962.1	14428.5	14277.3	15534.8	14733.7	15620.6	16306.6	15954.7	16996.3	17624.4	24463.3	32882.4	32202.9	30215.7	43209.4	69986.8	61674.4	33652.2	22849	29570.2	66176.6	241429	330269	215492	113902	52636.9	24747.2	18584.8	17817.6	17603.9	17811.7	17463.7
555	10410.4	10099.6	12020	13019.4	12108.8	14315.5	13510.9	12269.5	12225.2	12825.2	12869.7	12469.3	13678.4	13689	13471.9	13966.4	13357.7	14493.8	15387.8	14917	15806.2	14789.6	15007.6	15142.7	16465.2	15849.9	17356.2	25219.5	31713	33585.6	30352.8	44423.1	74880.7	65049.1	35588.5	23102.1	29957.4	68923.6	257318	352808	229772	121283	56503.1	23966.2	18976.8	17835.7	18092.4	17798.6	17645.4
555.5	10231.9	11207.1	12013.5	12188	11470.8	13066.8	13713.4	11820.7	13125.3	12755.1	11521.1	13637.9	13623.7	13591.9	13166.5	13873	13955.3	14463.2	14654.8	15024.9	14471.3	16034.7	15888.3	15421.3	15215.2	16276.8	17421.1	25123.1	32935.7	33083.4	32045.1	46192.9	79299.6	69839.4	36663	23202.6	31417	73053.3	272204	376040	244627	126807	57020.9	24679.1	18568	16994.3	17126.7	17671.5	17316.8
556	10495.7	11212	13097.7	11478.9	11547.5	14113.4	13913.8	12131.4	12711.3	12529.6	13537.3	12938.9	13330.9	12489.4	15370.3	13506	14053.2	13935.1	14548.2	14770.8	15380	15144.5	15836.1	15453.5	16267.8	16949.8	17162.2	27122.6	35936.6	35888.8	36203.9	50919	88420.4	77403.3	37301.7	24157.1	33119.5	79997	313064	425855	278244	147794	63623.8	25851.1	18752	17712.4	17690.5	17555.9	17012.4
556.5	11142.7	10780.6	11707.6	12013	11678.2	13845.5	13857.9	12954.8	12695.4	12111.8	11913.2	12597.2	12002.1	13611.8	13339.1	13557.9	13666.2	14076.8	13879.4	13543	14797.5	16014.2	14269.6	15479.3	15897.6	16015.6	18152.7	28039.8	37292.5	37756.3	35934.7	52104.6	94541	80582.1	40723.6	24658.9	35138.6	84949.7	337426	464531	300496	155520	68071.8	26098.1	17801	17286.7	17857.1	17188	17340.1
557	10066.1	11919.8	12274.2	11746.9	11793.7	13265.1	13423.1	12537	13367.7	12065.9	12063	11723.6	12101.9	13578.2	13302	14201.1	14243.4	14026.5	14346.8	14486.7	13927.9	15433.9	14843.6	15536.1	15089.6	15910.4	17216.6	26123.6	34470.2	35091	33977	48064.9	85692.5	73783.1	37118.1	24432.9	32366.4	79169.9	299994	409020	264350	139615	61701.2	24319.5	18620	17450.5	17275.4	17050.3	17322.9
557.5	11300.6	11392.3	11133	11890	11468.3	11743.1	13003.3	12258.4	12651.9	12683.6	12052.9	12840.5	12703.6	12998.5	13044.5	13241	13609.3	13511.7	13974.9	15122.6	15017.1	14966.6	15330.2	15543.6	16229.5	15894.1	16350	23337.4	31389.3	29982.4	28779	39080.1	66075.8	59337.9	32667.5	23036	29634.2	63339.7	229792	313324	202874	107424	50115.2	22537.5	17555.8	17125.5	17246.5	17193.4	17531.3
558	10011.5	9319.35	11198.8	11120.6	10951.9	11816.6	11960.4	12285.5	12311.7	12195.2	12575	12464.5	12304.8	12523.9	12867.8	13475.3	13600.2	14801.1	13982	15257.2	14887.3	13988.3	14933.8	14470.4	14779.1	15739.4	15977.6	21903.6	27500.3	27671.6	25985.2	35633	55071	50791.8	28824.8	20999.5	26389	52991.8	184387	249962	162962	89534.2	43386.6	21626.9	17486.9	17142.8	16234.7	17467.3	17496.9
558.5	10141.4	10202.7	11129.5	11171.4	11527.6	11936.7	12207.1	11460.4	12345.6	11935.7	12377.8	12731.1	12489.8	13050.5	13213.7	14436.6	13706.3	14565.2	14962.6	13294.5	15042.3	14927.2	14303.6	15865.3	15114	14773.2	15539.8	20850.3	24225.6	24085.8	23570.2	31945.7	48190.2	42786	26391.8	20419.2	24829.1	46519.4	149145	204401	135444	73928.4	39155.4	20895.4	17549.2	17662	17147	16902.7	16839.2
559	9308.95	10084.5	10464.3	10242.3	10914.1	11491.8	11852.4	11022.5	10863.3	11606.2	11241.4	12238	13315.5	12637.6	12485.3	14158.7	13346.2	13350.1	14135	14135.1	14874.6	14342.3	14222.9	14278.1	14958.3	15873	15784.8	19804.3	23382.7	23191.6	20865.3	27239.6	41886.3	37164.7	24249.1	19573.6	22473.5	40049	122720	163849	108633	62432.7	33244.1	19755.6	17534.3	16460.4	16891.1	17106.4	16772
559.5	10076.8	9860.04	10939.8	10637.5	10176.7	11906.7	11317.8	10914.9	11497.7	11914.6	12231.9	11889.1	12196.5	12763	12948.9	13711.8	13205.9	14012.2	13484.9	13849.1	14054.5	13735.2	14211.7	14440.9	15544.5	15416.4	15843.3	18304.8	21061.8	20833.6	19929.5	24131.6	34672.5	32489.4	22617.4	19362.4	21068.6	33851.6	93536.4	124837	83025.8	50424.1	29182.6	18936.1	17968.5	16194.5	16980.4	17303.6	16659.3
560	10235.4	9893.18	10763.6	9944.6	11290.1	10422.4	11317	11339.8	12398.3	12593	10990.6	11522.8	12283.6	13495.8	13840.6	13964.9	13016.2	13001.5	14094.4	14160.5	14090.4	13841.4	14468.4	14696.3	14611	15275.5	15269.8	18214.2	19180	19143.9	17915.8	21710.7	30164.1	27101.4	20018.1	18007.3	19937.1	29093.6	71532.9	92295.8	66501.3	40409.3	26326.3	17584.1	16909.7	17405.5	17154.1	16996.6	16141.6
560.5	9754.86	8280.62	9886.02	10593.3	9325.77	10391.2	11429.9	10629.5	12421.8	12429.9	11793.6	12148.6	12599.1	12438.3	13638.5	13340.9	12599	14026.7	13491.8	13112.2	14003.2	14388.9	14370.5	14472.7	14239.4	16171.3	16013.2	16972.2	18126.1	17428.6	17711.4	20196.8	27223.7	25324.8	21407.1	18057.6	19266.8	27083	60747.3	77576.4	55098.2	35581.6	24060.7	17808.4	16941.5	16699.8	16516.5	16635.3	16541.9
561	9058.63	9002.84	9463.99	11006	10651.4	10814.6	11193.6	11442.5	11341.1	11959.6	11403.2	12129.4	11593.8	11978.3	13332.7	13172	13514.6	13468.1	14780.8	14218.6	14462.2	15267.4	14538.6	14289.7	14112.3	15019.7	15648.2	17821.6	17741.1	17520.6	16989.5	19752.6	26000	24293	19981.4	17410.2	18688.2	25553.7	56560	70783.8	50209.2	33674.4	23070.7	17394.9	17018.9	15934.7	17227.6	16902.7	15956.4
561.5	9407.35	10121	9774.14	10403.6	10043.7	10965.6	11596	11211.5	11323.6	11371.1	11588.7	12764	12132.6	13055.4	12178.8	14192.5	13155.9	14164.5	13428.3	13804	14492	14139.8	14383.1	14005	15135.2	15255.1	15452.5	17449	17567.7	17508.9	16820.6	19625.1	24474.3	22989	19109.7	18061.4	17990.8	23934.4	49608.3	61245.3	45789.1	31184.7	21468.9	18052.7	16844	16405.7	16851	16512.2	17056
562	9486.54	9990.77	9680.1	11438.7	10011.5	11041.9	11433.7	10800.8	12381.9	12091	11209	11925.8	12434.6	13258.1	13368.3	13197.8	13670	12903.6	13965.7	13717.3	14193.1	13947.7	14363	14157.9	13834.6	14989.3	14572.2	15710.4	17239.4	16683.9	16545.3	19389.1	22030.6	21520.1	18883.3	17631.2	18337.2	22182.2	41810.8	52146.5	39326.4	26975.3	20746.3	16055	16250.1	16937.9	16377.2	16688.4	16289.4
562.5	9081.26	10606.4	10873.9	9873.28	11316	10184	11272.5	10088	11582.4	11933.3	11289.8	12181.5	12602.8	13375	12710.4	12849	13528.2	13402.4	13394.7	13444	14953	14208.6	14364.4	14477.7	14495.3	14803.2	14709.5	15087.5	16209.6	15627.3	16134.6	17736.6	20793.3	20998.2	18567.5	17664.4	18246.6	20864.6	37404.8	45316.9	35492.6	25837.1	19436.5	16966.9	16735	16117.9	16044.5	15937.7	16154.2
563	9745.65	9084.91	9307.72	9715.93	10507	11111	10587.3	11026.9	10957.2	10413.8	11514.6	12206.2	12044.7	12042	12510.3	13758.6	13226.2	13773.7	13625.2	13609.1	13333.1	13718.7	14957.5	14722.4	14392.6	14306.1	14840.7	15022	16086.8	16414.2	15501	17790.5	19660.3	20361.2	18116.6	17385.3	17286.8	20636.9	35347	41476.6	32694.2	24937.2	18919.3	17013.6	16377.7	15831.2	16228.9	16712.2	16391.1
563.5	10445.9	8867.43	9765.62	10009.4	10163.3	9747.43	11171.3	10324.7	11620.6	10909.8	11340.7	12391.8	12563.2	12822.6	12005.3	13194.2	13044.3	14269	13888.4	13364.4	13101.2	14423	13025.2	13444.1	13901.1	15257.7	14394.2	15990.5	15417.4	15749	16341.8	17095.2	19749.6	19476.9	18188.1	17541.7	17105.3	20116.7	33155.3	38303.9	30841.2	23179.3	19245	16736.9	15946	16282.6	16245.1	16293.5	15266.3
564	9533.13	9930.41	8853.19	10477.1	10000.9	10094.4	10569.9	10240.6	11031.3	11440.4	12017.2	12177.8	12100.1	12772.9	12875.2	12491.4	12825.6	12743.5	13579.5	14029.9	13792.6	13467	13885.9	14233.6	14927.6	14136.8	14666.3	15280.6	15871.2	15562.7	14954.8	16839.5	19699	19024.1	17594	16831.7	17182.7	19260.9	31181.4	37037	28836.2	21858.8	18535.8	16735.6	16441.7	15638	16089.1	16056.3	16035.7
564.5	8965.15	10594.6	9625.19	9883.35	10139.1	10376.7	11664.3	11547.1	10938.4	11997.1	11692.5	11584.9	12718.5	12519.5	12118.3	13164	13213.7	13228.6	13862.6	13789.9	13791.6	13890.3	13452.3	14381.6	14384.2	14671.8	14221.9	14942.9	17052.8	15606.1	14762.6	15752.1	19021.2	19167.2	16813.6	16162.4	17828.6	19548.1	29269.8	33835.7	27841.3	21569.4	17298.1	16839.8	15589.3	16357.2	16370	16002.2	15621.3
565	9288.01	10151.8	9363.15	10237	9428.34	10738.3	10432.6	10594	10387.2	11695.3	10916.3	11612	12764.5	11964.9	12313.9	12170.1	13221	12686.8	12962.5	12871.3	13160.2	14089.6	14068.1	13560.4	14104.7	13844.1	14284.1	15882.1	15769.5	15792.6	14716.2	17199.1	18780.3	18663.7	17578.1	16623.1	16771	18516.5	27657.2	32707.9	26882.2	20793.6	17785.4	16350.2	16501.1	15788.5	16180.8	16314.1	15969.9
565.5	9182.31	9539.81	9660.32	10656.6	10801.5	10247.2	10586.2	10735	11363.8	11173.2	11326.3	11913.1	11740.7	12561.9	11947.5	13071	13868.9	13156	12630.8	14214	13834.5	14527	14159.5	13610.7	15139.4	14609.2	14505.6	15131.9	15929.5	15004	14012.2	15762.4	17633.4	17629.9	17033.6	16459.6	16511.6	19172	27518.5	31188.6	25560.9	21089.3	17520.3	15385.9	16188.5	16177.4	15567.1	15738	15680.1
566	8083.87	8782.54	9142.64	10265.3	9826.96	11304.4	10077	10700.8	11342.7	11337.6	12350.6	11429.2	11412.8	11762	12705.1	12712	13258.3	13135.9	13575.2	13200.8	13425.4	13854.1	13988.2	13224	15180.9	14696.3	14519.4	15074.8	15186.3	14642.3	14984.6	16203.9	17665.6	17743.3	16500.6	17049.4	16924.2	17737.4	25479.7	29057.5	24496.8	19800	17485	15907.4	15904.5	15641.1	15830.5	15737.4	16047.9
566.5	9639.26	10440	9749.03	9568.65	10072.3	10346.1	11310.7	10409.5	11569.3	11248.4	11389.5	11253.7	11678.2	13247.6	12797.1	12513.2	13751.5	12596.2	13696.8	13414.8	13429.2	13372.1	13863.4	14155.6	14132.9	14203.1	14553.7	15035	15292.3	15251.5	14351.9	15609.3	18140.2	17175.2	16104.7	15881.9	16848.1	17117.6	24678.1	27593.2	23032.6	19369.6	16625.4	16246.8	16332.3	15975.5	15902.5	15649.6	15354.3
567	8676.07	10022.9	8986.46	9833.52	9964.82	10309.9	10979.7	9956.24	10383.1	10581.4	11148.3	11818.8	11493.8	12296.9	12543.3	12573.1	13122.3	13110.3	12657.8	13953.4	13506.7	13861.4	13383.4	14162	14256.4	14699.6	14372.6	14237	14888.1	14895.4	14046.7	15694.9	16883.2	17780.6	16185.9	16236	15951.8	18172.2	23589.3	25786.6	22289.3	18694.2	16892.8	15860.7	16526.6	15899	15937	16033.6	15114.2
567.5	8480.4	9193.01	9624.56	9434.23	10257.3	9706.28	10582	10842.8	10382.8	11885.3	10683.1	11440.1	10932	12435.4	11980.8	13373.2	12669.1	12401.2	13625.1	13165.9	14217.6	13499	13851.4	13279.3	13372.7	13932.4	13451.4	13891.1	14717.4	14806	14845.7	15513.4	16736.7	16838.3	15933.1	16337.8	16165.9	17734.6	22022.6	25016.9	21731.8	18515.7	16405.5	15963.5	15310.2	15695.9	15443	15799.4	14938.8
568	9198.12	9388.28	9769.01	9901.55	9798.43	10110	10896.1	11493.6	11193.3	10964.1	11919	11549.9	12362.1	12298.8	12432.4	12404.7	13050	12621.5	13266.7	13380.6	12759.4	14161.4	13323	13467.9	13178.1	14342.8	14272.6	14480.5	15221.8	14632.4	14322.6	15168	16757	16342.1	16265.5	16022.5	16379	16813.4	20911.9	23480.4	20552.7	17675.9	16688.6	15811.8	15508.6	15316.5	15341.8	15957	14595.5
568.5	8280.75	10348.7	9898.59	9615.93	8640.02	10674.8	10847.5	10502.3	10445.4	11424.4	10883.8	11157.4	11382.2	12434.2	13033.5	12655.2	12652.9	13145	12785.6	13873.8	13724.9	13508.1	13268.9	13550.5	13869.4	13325.6	14028.9	13894.7	14461.8	14208.5	14330.6	14715.4	16452.7	15935	16497.3	15632.5	15388.6	16774.3	19971	22313.9	19495.5	17569	16150.1	15877.2	15685.5	15583.2	15619.5	14559.2	15210.9
569	8847.24	9233.44	9259.26	11595.9	10875	10224	10575.4	10558.2	10248.5	11738.6	10804.1	12122.4	11737.9	11422.3	12003.8	12860.6	12181	11598.2	13316.6	12490.2	13558.3	12567.5	13626.5	13143.7	13253.3	14027.1	13829.6	14130.4	14966.7	14137.2	13920	14777.8	15685	15112.4	15475.9	15497.2	14453.2	16701.5	19129.4	21197	19209.6	16661.2	15692.9	14964.4	14914.1	15159	15012.3	15548.9	14288.2
569.5	9587.94	8164.65	8818.66	9119.09	8866.21	10651.8	10560.9	9354.74	10510	10846.3	10600.7	10509.8	11325.4	12303.9	11354.2	12037.9	11598.4	11983.4	12169.1	13165.4	12741.5	13523.8	12982.8	13224.9	13947.4	13671.7	13416.4	14119.7	14498.2	13943.8	14300.9	14050.1	15172.3	15960.2	14926.7	15493.1	15345.5	15909.6	18364.2	20437.2	17494.4	16463.8	15095.6	14939.7	14815.7	15061.1	15266.2	14490.4	14808.3
570	7624.56	7723.65	9529.02	8642.45	9463.95	8994.16	10180.2	9609.67	9964.6	10256.1	10868.5	10986.2	12080.2	11586.9	11767.1	12248.3	12556.4	12725.7	11835.9	12549.7	12578.5	12471	11775.7	13201.3	13685.6	13866.1	14100.2	13581.6	14447.6	13219.8	14584.6	14093.9	15061.9	15186.3	14853.6	15016.1	14958.3	15736.2	17256.3	18387.1	17391.7	15456.6	14901	14298.9	14499	14171.2	14694.1	14548.3	15381.8
570.5	8556.91	8415.35	8987.08	9115.87	9177.96	9125.56	9512.5	10192.1	10263.2	10340.6	10684.1	10058.8	11769.1	10494.2	11105.9	10927.6	11889.9	12064	12275.2	13249.8	12458.8	12350.9	13585.1	12633.1	13210.4	13095.1	13666.4	13889.3	13894.1	13220.4	13880.6	14561.6	14529.2	15215.4	14357.1	14618.6	14976.2	14893.6	18146	18205.6	17059.8	15795.5	14308.4	14883.1	14566.3	14250.5	13845	14398.2	14444.9
571	9554.3	9069.02	9667.44	9140.71	8353.28	9538.24	8983.13	9315.28	9269.06	9764.68	11703.4	10851.9	10415.2	11785.2	11576.1	11621	11493.5	12371.3	11555.7	12167	12153.7	12828.6	12867.1	13508.2	13677.2	12851	13433.1	13137.2	14689.5	12846.9	13579.1	14345.9	14788.4	15525.2	15185.5	15130.2	14791.3	14773.6	17032.8	17537.7	16720.3	15474.7	14420.8	14309.1	14435.4	14507.2	14149.7	14047.8	13930
571.5	8604.47	9521.98	7612.46	8849	9110.37	9287.6	9265.95	8879.14	10485.5	10771.6	10294.5	10680	11124.7	10853.7	11752.7	10868	11571.6	11399.5	11341.8	12059	13250.4	12237.6	12107.2	13564.3	12870.5	12995.2	13096.4	13216.5	13591.5	14290.2	13533.7	12822.2	14697.8	14995.5	15159.9	13941.2	13776.8	14330.3	15826.6	16999.2	16167.2	15130.5	14685.8	14086.6	14635.3	14408.3	13921.4	13609.9	14549.7
572	8321.64	9041.61	8421.66	9542.76	9696.9	9922.84	10104.3	9209.38	9632.41	9920.29	10218.1	9594.75	10482.7	10610.2	10548.5	12084.1	11467.3	11578.1	11988.8	12375.7	12903.6	11997.8	12500.9	12763.5	13447.1	13285.1	12338.9	13556.2	13434.5	13390.1	13684.3	14664.3	14122.5	14665.4	13804.1	14424.9	13860.3	15019.6	15393.6	16291.8	16008.3	14519.2	14097.1	14007	14438.3	14291.6	13591.2	13969.6	13965.1
572.5	8140.96	8495.53	8438.31	8043.66	8941.82	9396.83	8918.16	9522.89	10077.5	9704.52	11028.6	10415.8	10353.4	10983.6	11557.6	11931.8	10882	12178.5	11251	12132.2	11723.2	12699.2	11885.4	12687.4	12520.6	12745.1	13296.3	12500.5	13458.4	13091.9	13216.9	13040.6	14192.3	14157.4	14060.8	14033.3	14299.9	14129.1	14958.9	15746.9	14920.6	13891.5	14021.3	13006.7	13773.5	13717.1	13690.3	13409.8	13601.7
573	8247.86	8611.23	8461.55	8568.28	8609.93	8965.61	9768.02	8763.51	9690.39	10487	10825.4	10125.3	11301.8	10906.7	10754.7	11662.5	11283.5	10680.8	12484.9	11457.7	11795.7	11307.9	12371.9	12316.6	13067.2	13498.2	12818.4	12616.5	12281.5	12724.2	13112	13065.4	13702.6	14131	13318.1	14047.4	13536.8	14070.7	14461.9	15192.1	14853	14131.6	13699.9	13642.3	13876.3	13455.1	13815.8	13502.9	13847.9
573.5	7838.39	7938.83	7654.6	8161.79	8864.17	8594.32	9514.2	9281.59	8719.29	10154.7	10227.7	9286.9	11230.2	10431.2	10224.5	10947.1	11048.9	11683.9	10734.1	11138	11726	11891.1	12253.3	11426.6	12178.6	11862.2	12335.1	12704.2	13471.3	12405.3	12432.6	12675.2	13644.7	13806.2	13554.2	12897	14013.8	13042.2	13907.4	14257.5	13572.6	13555.4	13369.9	12992.9	13379.9	13277.5	12861.1	12464.5	12752.1
574	7387.21	7174.5	8004.29	8949.8	9233.88	8774.49	8846.97	8993.39	8914.63	9143.06	9491.4	9768.09	10097.3	10838.8	10848.2	10010.2	11412.6	11083.3	11521.3	11755	10822.2	10855.4	11752.3	11513.5	12170	12243	12448.8	12507.3	12414.9	12902.1	13186.3	13289.2	13025.1	12928.3	13701.4	12677.6	12803.5	13454	13931.2	14589	13443.3	12987.6	12856.5	13276.6	13272.1	13171.8	12864.4	12369.3	12597.5
574.5	7386.18	8166.21	9291.75	8082.82	8772.4	8504.79	9108.68	9299.74	8781.28	9666.37	9865.07	9254.61	9337.69	10187.7	10248.6	10658.9	10749.1	11411.4	10633.2	10578.9	11818.9	11326.8	10981.6	11050.3	11849.6	12270.8	12435.1	12335.5	12560.2	12880.4	12170.5	13452.5	12865.1	13092.6	13392.8	12973.3	12843.4	13373.7	14198.2	14020	13625.3	13081.8	12574.5	12830.7	12884.1	12321.1	12673.4	12349.2	12827.7
575	7371.4	8853.08	7618.26	9378.38	8207.21	9305.84	9626.95	9146.46	9647.69	10328.1	8887.83	9348.51	10196.7	10823.8	11219.1	10545.2	10889.7	11265.1	11723.7	10719.9	12199.5	11093.8	12093.2	11872.3	12791.7	12736.5	12882.3	12399.9	12733.5	13517.6	13981.6	12920.4	13870	13639.1	12964.6	13565.3	13224.6	13302.3	13760.8	14949.8	13823.8	13660.2	13546.6	12838.5	12745.5	13375.2	12826.4	12784.6	12478.2
575.5	6898.29	7598.72	8431.36	8482.39	8861.76	9262.98	9425.44	9091.14	9617.1	8924.72	10119.3	9848.27	10853	11483.9	11294.1	9337.5	11973.3	11878.8	11845.3	11641.8	12163	11790.3	12033.4	12134.2	12771.9	12711.3	12692.5	13332.9	13128.8	13955.4	14358.9	14305.4	14654	14048.4	12767	13995.7	13857.8	13641	14823.6	14159.4	14441.7	13817.5	13702.7	13307.4	13340	13451.9	13720.8	13634.2	13666.1
576	7456.86	7835.7	8581	7564.81	9665.73	10150.8	9408.04	9340.37	9597.39	10345.8	10422.6	9458.86	10585.1	10918	11123.3	11652.5	12050.8	12341.9	11864.9	12631.8	12074.4	12662.2	11928.5	12269.7	12926.2	13307.5	13434	13102.9	13842.8	14727.1	15944	15284	14444.7	14121.3	13446.4	13552.1	13773.2	14611.9	13989.5	14539.8	14514.5	14565.9	14495.4	14161.7	14243.8	13876.5	14149.1	13798.1	13823
576.5	8671.71	8656.11	8579.43	7781.59	9115.37	10103.5	9095.01	10654.3	9614.89	10859.6	10607.3	10419.8	10682.5	11262.6	11276.7	12120.9	11504.5	12457.2	11668.2	12861.3	12730.1	12346.1	13059.6	12845.6	13142.1	13625.5	12878.1	13537.8	14107.6	16426.1	18081.9	16199.8	14234.9	14458.2	13935.3	14411.8	14476	13841	14956.6	14842.9	14073.6	14572.2	14702.3	14386.3	14055.5	13801.2	13456.5	13975.5	14089.8
577	7733.03	8509.93	8704.09	9266.42	8366.95	10000.2	9776	9477.41	10333.8	9694.39	10028.6	10384.1	10973.5	10537	11116.6	11333.8	12484.7	12990.1	13206.4	12105.6	12533	12671.7	14080.1	13739.4	14268.8	13254.8	13929	13336	14253.6	18513.7	21080.6	19627	15699.2	13886.2	13912.2	13652.7	13785	14431	15032.4	14356.3	14123.3	14326.9	14714.5	15087.4	15184.2	15108.5	13818.8	13227.3	13640.6
577.5	8728.22	7738.7	8464.9	8658.41	10189.5	10829.4	9720.1	9732.14	9289.64	10342.5	10001.4	11026.9	10275.9	11223.5	11546.4	12238.7	12067	13552.6	11606.8	11399.8	12915.2	12416	12930.4	13954.3	13041.8	13881.7	13671	13013.9	14948.6	18804.7	23756.1	19887.4	16376.2	14661.3	14311.2	14515	13369.8	14702.8	14491.7	14816.9	14973.1	14745.5	15655.8	14822	15276.2	14599	13960	13825	13440.2
578	7582.59	8686.23	9961.71	7777.07	8792.96	8528.5	9372.94	9671	9846.51	9877.83	9325.74	10359.1	10229.9	11819.1	11566.8	11431.7	12428.8	13217.1	11817.3	12355.2	12261.7	12468.3	13274.3	14369.6	12597.6	13448.5	13785.9	13563.4	14614.1	20203.2	24784	21286.1	17338.4	15019.5	13969.4	14915	13718.5	13875.8	14546.7	14657.9	14698.3	15508.9	16160.7	16052.4	15399.4	14589.2	13597.6	13808.6	13815.5
578.5	9313	8427.03	9573.9	9617.22	9019.12	10185.6	9404.64	9679.67	10307.7	10138.6	9890.51	10702.5	10900	9867.26	11200.9	10899	13155.3	12509.7	12093.1	11899	11879.8	11938.5	12761.5	14012	13643.7	12967.2	13176.8	13373.6	14470	19213.5	22448.3	20645.2	16600.5	14520.7	13627.1	13799.2	13785	13904	14856.6	14531.4	14033.1	14966.3	15437.5	15059.8	14739.7	14829.6	13924.2	13705	12952.6
579	7651.96	8147.02	8828.06	8453.97	8862.05	9370.59	9528.17	9554.53	9855.86	9769.16	10321.6	10350.7	10822.6	10187.4	11300	11271.3	12949.9	12885.5	11319.2	11898	13220.7	12393.6	13921.3	14048.8	13502	13579.3	13703.6	13508.7	15162.6	18833.6	22917	19766.5	16335	14357.2	14632.2	13775.7	12980.7	13549.7	13659.4	14384.4	14488.4	15314.8	15907.6	15742.7	14692.6	14335.8	13518.5	13394.3	13046.5
579.5	8151.29	8920.23	8427.39	8680.6	9017.72	9387.33	9194.66	8887.32	9382.48	9986.1	9986.42	10415.4	10799.8	10676.6	10365.1	12312.6	12420.6	12804.6	12925.5	12057.2	12340.4	12884.9	13578.9	13792.1	13711	13597.7	13194.7	14203.8	14744.3	19473.7	23782.7	20024.2	17153.4	14845	13493.5	13958.3	14119.2	13690.7	14821.6	14677.9	14707.7	14784.4	14666.8	15406	14176.6	13804.7	12933.1	13491.8	13363.4
580	8104.28	8385.85	8734.6	8140.91	8312.07	9334.63	9452.74	8989.88	10398.4	9699.76	9609.61	9661.02	10783.3	11328.6	12609.6	11225	12430.6	13465	11969.4	12444	12175.6	12929.1	13224.7	14424.8	13439.7	13371.6	13030.6	13641.8	14922.5	20818.9	25124.3	21564.3	17289.6	14663.8	13809.6	13395.7	13991.6	13949.3	14367.9	14860.9	14790.6	15105.9	15622.3	15805.4	14704.8	14292.3	13413.9	13503.1	13745.1
580.5	9842.49	9298.44	9345.71	9106.39	9732.49	9978.47	9768.04	9545.79	10438.2	9612.32	10088.9	9695.77	10421.8	11524.4	10237	12078.4	12916	13497.9	12868.6	11466.3	12178.4	11859.3	13995.2	13249	13120.7	13233.9	13301.2	13702.4	14698.2	20492.6	25014.9	22560.3	16662.3	14917.9	13429.3	14299.7	13491.1	13734.6	14240.4	14252.9	15012.1	14792.7	15508.8	15341.1	14852.8	14182.3	13779.9	14115.9	13892.9
581	7962.26	8654.08	8265.41	9624.01	7588.82	9658.93	9576.77	9790.79	9627.54	10653.3	9097.15	10820.1	11133	10643.9	11366.1	11663.6	12967.8	12802.5	12508.9	11541.8	11544.5	13011.5	13866	13231.9	13276.7	12918	13855.8	12920.8	14160.7	19849.9	23270.4	20923.4	17224.1	13941	13665.6	14027.7	14645	13497.7	13524.6	14779.6	14069	15345.1	15859.9	15299.5	15223.2	13834.6	13619.5	14072.2	13278.2
581.5	9777.24	7885.37	9152.17	8841.29	9437.6	8867.72	9715.09	9665.14	9541.81	10070.5	10341.3	10506.7	10824.3	10610.5	10521.6	11382.5	13495.2	12332.2	11234.8	11980.6	12933.5	12732.7	12442.9	13483.2	12970.5	13752.7	13290.6	13664.6	13891.3	17608.1	22337.2	18909.4	15566	14162.6	14688.3	13351.4	13838.1	14052.6	13627.5	13962.2	14106.2	14417.2	15325.8	15322.1	14072.5	14385.3	13511.5	13988.8	12665
582	9509.71	9106.89	9575.13	9726.16	9739.56	9618.22	9649.96	9307.23	9546.91	10866.8	9978.91	10158.9	10428.9	11236.8	11810.5	12042	12308.6	11296.2	11505.2	12153.2	12432.7	13223.6	12784	13522.1	13742.1	13847.8	13528.3	13517	13839.1	16060.5	18810.5	17196.1	15245.6	13814.5	13977.8	14053.2	13897.3	14162.7	13761.5	14296.5	14698	13908.7	14807.5	14243.9	14672.9	13945.3	14040.5	13541.8	14076.3
582.5	7736.57	8665.36	8985.44	8755.26	9024.57	9225.52	9841.41	10227.4	9183.36	9974.3	10108.5	10563.5	10324.6	11382.5	10590.4	11502.8	11658.3	11749.5	11178.8	11344.3	12796.2	12937.7	12008.5	12726.3	13737.8	12810.1	14094.5	13342.1	13908	15140.8	15993.6	14712.4	14145.1	13965.1	14021.3	14115.1	13250.7	14702	14911.9	14422.7	14117	13946.3	14351	13702.8	14174.8	13509.2	13293	13786.1	13584.6
583	8528.36	7969.68	8497.96	8979.81	8742.65	9708.79	9596.07	9724.88	10765.4	9991.88	9596.55	9855.91	11342.4	10832.6	11083.7	11937.1	12285.1	12248.1	11976.6	11585.3	11628.9	12389.8	12707.9	12793.6	12894.8	13636.8	13277.4	14438	13525.9	14278	14983.4	14763.1	13948.7	14285.3	13688.8	13200.5	13818.3	13937.5	13111.5	13945.4	14412.4	13984	13491	13865.8	14063.5	13255.9	13550.5	13238.9	13436
583.5	8000.22	8321.6	8124.05	8722.32	9242.05	9295.56	9823.89	9210.76	9257.92	9706.4	10909.6	10354.3	10554.9	11119.3	11143.2	11832.5	12122.2	11607.9	11309.2	13027.2	11462.8	11723.6	11686.2	12754.2	13090.8	12832.3	13856.4	13994.7	14460.6	12974.8	14259.3	13676.8	13921.2	13727.2	13267.2	13217.3	13344	13955	13637.3	13550.9	14041	14258.3	13721.5	13309.8	13669.5	13960.3	13447.2	13470.5	13930
584	8606.83	8242.5	9108.88	9481.58	8713.71	9367.95	8843.84	9937.31	10253.3	10212.2	9486.05	10067.7	11130.2	10397.6	11952.1	11958.1	11985.7	11802.8	12136.5	11716.9	12441.3	12265.5	12390.9	13783.6	13272.2	13111	13479.8	12789.5	13306.8	13951.1	13561.4	13359.7	13813.7	13588	13254.9	13908	13349.3	13538.1	13659.4	13957.2	13913	13291.6	13466.8	13312.1	13622.1	13703.5	13537.3	13453.6	12671.3
584.5	7742.2	9288.06	8741.36	9214.29	8583.22	10969.3	9881.19	10011.5	9530.65	9937.58	9740.63	10482	9895.7	10634.4	11375.5	11908.8	11546.2	11943.4	11910	12119.2	11690.1	11424.3	12071.8	12583.5	12775.1	14103	13560.4	14230.9	13122.3	12888.5	12611.3	13021.2	14101.6	13555.8	14433.4	13437.5	13427.6	13931.8	14247.7	14513.4	13085.7	13970.6	13360.4	12997.6	13731.1	13886.7	12990	13418.6	13256.9
585	8106.28	9529.03	8593.43	8251.58	8758.16	9056.62	9761.33	9815.2	9486.53	10417.7	10188	10180.3	9764.42	10208.6	11226.6	11274.2	11951.3	11299.3	11175.7	12040.1	12157	12275.7	12447.6	12613.7	14309.4	12121.4	14238	14276.2	13820.3	13705.7	12692.1	13105.8	13406	14222.7	13366.3	13792.5	13958.7	13987.4	13535.8	13811.4	14231.7	13511	13285.9	13475.5	13347.1	13332	13244.5	13293.6	13397.7
585.5	8266.03	8909.83	8973.42	9158.16	9295.93	9928.31	10164.5	9933.78	9270.74	10531.8	9886.36	10339.1	10328.7	10673	11903.3	11669.7	10973.7	11238	10647.4	12018.1	11903.7	12877.8	12602.8	13195.5	13384.1	13149.5	13251.6	13608.5	13997.6	13422.8	12490.9	12697	14107.2	14147.9	13874.5	13901.7	13537.1	13518.4	13901.7	14444.9	13776.7	13276.5	12950.2	12542.2	13657.1	13515.9	12857.3	13947.5	13055.2
586	7999.35	9540.16	10076.9	8332.34	7991.79	9421.08	10191.4	8552.38	9934.67	10110.9	8968.58	10837.2	11180	11020.9	10405.7	11648.2	12068.5	12547.6	11580.1	12110.6	12307	13447.6	12506.8	13452.2	13395.6	14014.5	13605.5	14065	13735.7	13249.3	13633.3	13031.1	13920	13574.3	13463.3	13625.2	13780.3	13421.1	13346.6	14247.5	14109.4	13282.5	13045.6	13194.7	12913.9	13971.1	14029.5	13285.9	13126.1
586.5	8319.37	8220.68	8722.21	9374.74	9174.75	8978.82	9918.89	9951.96	8444.5	10105.7	9432.97	10908.2	9998.04	10858.8	10669.7	11094.6	11356.9	11432.2	11375.6	11898.4	12390.7	11899.8	12183.1	13373.4	13659.5	13684.8	13605.3	14437.9	14882.4	13189.8	12686.7	14076.2	13381.3	13253	13597.4	14323.8	14115.1	14132.7	13588.3	14837.5	14679.2	13567.4	13776.9	13666	12967.3	13049.1	13182.2	13833	13250.5
587	8492.87	8555.15	9120.55	9099.65	9256.23	10279.3	9447.96	10232.4	9908.72	9534.73	9228.11	9990.74	9805.3	9912.89	11336.4	11650.6	11291.7	11729.1	11437.4	11254.1	12137.7	12358.1	12797.9	13900.5	13070.4	13944.1	14636.9	14711.5	14102.8	13887.1	12983.2	13931.9	13339.4	13719.2	13230.4	12940.1	13217.3	14119.5	13263.6	13911.9	13715.5	14442.4	13470	13581	13635	13283.3	13670.7	13131.2	13063.7
587.5	8814.61	9048.73	8403.51	9637.79	9049.26	10083.6	10062.1	9631.8	9824.9	10320.3	9388.59	9675.09	10287.7	10619.4	12387.9	10597.7	10614.2	11793.7	12796	11722.4	12398.3	12884.2	11903.7	13345.9	13437.7	14002.4	13774.9	14865.2	13870	13166.6	13098	12521.4	12874.8	13752.2	13682.3	13641.8	13923.2	14583.4	13716	13371.2	13656.1	13713.8	13566.1	13096.3	13133.4	14187.1	13717.1	13073.5	13244.5
588	8112.22	7932.16	7758.73	9361.26	10317.4	9543.45	8987.29	11297.7	9666.33	9043.96	9741.33	9379.78	10784.4	10185.3	11900.7	11595.8	11389.3	11221.7	12043.3	12098.2	11506.9	12032.5	12505.4	14147.2	14212.4	14311.4	14551.7	15665.6	14253.5	13538.6	12969.6	12855.4	12849.7	14166.8	13726.3	13192.7	13707.4	12752	14631.6	13644	14005.8	13639.7	12877.7	13296	13723.9	13541.3	14270.4	13680.9	13387.2
588.5	9093.39	8178.77	9195.27	9284.23	9926.42	8829.83	10266.6	9423.85	9413.48	9163.16	9217.5	9737.27	10863	11367	11633.2	11219	12373.5	11125.6	10651.1	11630.8	12189.1	11977.3	12365.2	14219.5	13974.7	13986.6	14600.2	15109.9	14788.8	14028.2	12969.9	13403.5	13156.6	13340.1	13167.5	14006.6	13273.7	13129.1	13909.4	14998.2	13818.1	13444	12968.6	13617	13561.8	13638.1	13678	13664.4	12806.2
589	8068.57	8161.02	8697.09	8252.12	9056.33	10636.4	9870.41	9961.88	9478.71	9486.54	10051.9	9600.38	10078.6	11454.3	12252.7	11767.6	11811.6	10533.1	11950.5	11908.3	11424.1	10763.7	12232.7	13300.1	14094.5	14903.9	14538.1	15746.8	14726	13990.5	13695	12816.7	13415.9	14114.7	13952.9	13303.3	13360	13395.5	13991	13721.6	13987.3	13785.9	13860.5	13283.4	13421.6	13322.3	13387.7	13468.9	12911.9
589.5	8834.44	7285.05	9353.95	8986.59	8684.18	8428.6	10017.4	9611.54	10225	9143.89	10113.3	9266.35	10807.2	10758.9	11456.5	12211.7	11500.2	11428.6	11772.1	11735.4	11895.8	12079.5	12278.8	13748.6	13351.5	13223.5	15033.6	14446.8	15346.8	13638.2	13082.5	13004.1	13943.1	13471.5	14122.1	13057.8	13183.9	13055.3	13488.3	14762.2	13415.2	13833.7	13268.4	13311.1	14612.9	12748.7	13526.8	13465.5	12865.2
590	8297.68	8686.39	8269.2	9676.61	9686.8	9944.55	10637.5	9492.09	9276.35	9637.77	9726.9	10052.3	10774.6	10774.1	11469.1	11039.6	11744.1	11200.9	12030.8	12432.2	11893.4	11856.5	12242.6	13093.4	14275.1	13637.8	15691.7	15953.7	14671.7	13379.3	13019.5	14298.1	13519.5	13733.1	13205.6	13196.8	13615.2	14116.3	14473.9	14210.1	13313.3	13897.5	13211.4	12891.1	13207.9	13872.3	13593	13515.8	13107.4
590.5	8677.22	8275.4	9424.67	9932.9	9514.48	9813.65	9172.62	9662.19	9426.66	9910.05	10077.1	10696.2	9245.36	11491.5	11074.9	10725.9	11894.9	11147.3	12009.2	12201.1	11517.4	12175	12359.9	13679.8	13593.9	14575.4	15607.8	15829.2	15652.9	13147.2	13004.3	12962.3	13374	13231.4	13298.3	13606.9	13609	14056.1	13147.1	14444.5	14058.5	14015.1	13499.5	13902.6	13902.5	12999.3	13542.3	12725	13498.9
591	8604.2	8153.62	9520.7	9045.44	8887.11	9940.45	10026.1	9287.58	9912.79	8909.67	10597.9	9834.38	10809.4	10982.4	12531.5	12240.3	12597.8	10823.5	12079.8	12569.7	11599.1	11951.6	12665.3	14117.8	14809	14518.2	14623.3	15829.6	15093.4	14150.7	13842.4	12709.8	14027.8	13616.6	13609.9	13774.4	13383.7	13904.7	14136.9	13171.5	13524.7	13328.5	13562	13306	13846.3	12879	13271.1	13821.3	13469.4
591.5	7923.17	8504.79	8646.67	9383.13	9643.39	10554	10438.8	9278.98	9210.39	10234.4	9916.59	10388.8	11280.5	10566.3	11088.5	11878.9	12623	11420	11916.8	11835.8	11497.6	12307.6	12113	15194.2	14540.7	15256.7	15191.6	16868.4	15588.9	13556.5	12876.2	12860.3	12865	13447.7	13159.8	13166.6	13576.9	13507.5	13804.9	13653.4	13781.7	12892.4	12370.6	13846	13295.6	13074.1	13328	12860.8	12943.6
592	8835.38	8767.78	8659.72	10443.7	9287.44	9573.15	10212.4	9344.78	10527	9203.37	10663	10369.1	10521.3	10884.1	13120.9	12246.2	12202.9	11335.3	11270.6	11772.1	12000.4	12434.5	12143.9	14478.8	14951.7	15830	17216	17159.2	15149.5	14007.5	12426.2	13075.6	13878.6	13449	13253.5	13736.7	14279.7	13968.9	13209.6	13418.7	13166.7	12398.5	13726.4	12864	13349.7	13311.6	12975.7	13331.2	12994.7
592.5	8656.89	8811.91	9299.69	10064.5	8850.72	10383	10246.2	10561.5	9790.08	9306.02	9690.59	9821.15	10532	11871.6	10313.7	12440.1	12170.7	11677.8	12324.2	11668.2	12129.9	12171.3	12724.9	14288.4	14773.8	15819.1	16125.4	17567.5	16018.2	13536.6	13090.8	12569.8	12530.1	13236.8	13174.5	13395.7	13028.3	13610.1	13836.9	12765.9	12921	13394.8	13334.4	12965.3	13270.9	12852	12777.7	13634.7	13066
593	7461.76	9416.25	9354.28	8581.87	8898.41	11291.9	11507.6	8945.7	8742.96	10172.1	9248.6	10308	10354.3	10246.9	10497.4	11363.4	11483.2	11742.6	12280	11885.6	11850.7	12250.9	12003.8	15795	16082.3	16376.7	17055.5	17624	16328.1	13694.7	12117.6	12773.7	13150.3	13043.3	12952.1	13368.5	13917.7	13722.6	13342.3	13601.7	13237.6	13468.4	13482.3	13370	12880.1	13357.7	13441.8	12785.2	12606.6
593.5	8655.17	8432.74	9085.69	9038.2	8984.32	10691.5	10932.2	8875.61	8996.97	9219.8	9634.91	10565.3	11438.8	10498.9	11249.7	10814.2	11809.5	11105.6	12028.7	11651.1	11703.8	11747.4	12353.9	15267.6	15824.9	16422.9	17387.7	19072	16413.5	14329.9	12259.9	12791.3	13072.1	13548.1	12957.4	12883.1	13065.3	13136.6	13753.1	13930.8	13515.3	13183.6	12813.4	12733.1	12690.1	13392.1	12439.4	13508.5	13001.2
594	7369.83	8713.59	10231.7	9232.06	9419.63	10884.7	11727.8	9144.98	9705.84	9580.17	9314.24	10423	10780.3	12027.2	12711.5	10749.1	11821.3	12190.6	10991.8	11881.9	12150.4	11664.3	12236.2	15802	15375.9	17189.3	17745.2	19705.8	17536.4	14471.9	12041.3	12517.3	13469.3	14026.8	14171.6	13331	13592.8	12839.6	14003.5	13036.6	13777.1	13715.5	12448	13194.5	12379.1	13075.6	13224	12581.2	13029.5
594.5	8733.89	8136.15	9609.76	9603.79	9127.09	10784.8	10916.7	9205.62	9285.97	10226.2	9852.07	10293.8	10510.3	11483.8	12368	11273.6	12261.2	11303.8	11463	11048.5	10761.9	11332.6	12134	15218.9	16312.9	17004.1	17209.9	20347.5	17868.9	14629	12105.2	12541.1	13439.2	13413.4	13392.3	13182.6	13257.6	12754.2	13078.9	12922.3	13226.7	13989.4	12508.7	12933	12623.6	13287.1	13026.6	13081.5	12972.4
595	7564.94	8775.89	8589.93	10913.9	10134.1	10526.6	10204.4	9466.03	9494.65	9012.11	10180.2	10525.8	11594.7	12061.6	11752	11648.7	12114.9	12088.7	11715.4	11952.3	12182.4	12105.4	12072.5	15870.4	15798.1	16534.9	17813.9	19611.5	16698.8	14072.7	12603.4	11973.4	12612.2	12920.8	13162.3	13175.8	13525.9	13575.5	13294.2	13759.6	13501.3	12679.9	13194.9	12904.2	12814.5	13239.8	13435.9	12964.6	12840.3
595.5	8259.29	8861.63	9066.4	9161.39	9266.05	11097.4	10452.8	9511	9234.48	9814.91	10053.5	9997.6	10339.1	11099.4	11573	11908.4	11382.5	12386.1	11797.8	12153.9	11462.2	12526	13069.7	14883	16101.3	16744.8	17494.3	18258.3	16666.7	13424	12746.1	12512.9	12924	12734	12871.8	13714.8	13291.1	13941.4	13392	13895.9	13181.4	12897.8	12212	12793.1	13263.7	12503.6	12894.4	13033.4	12379.9
596	7419.6	7431.55	8910.4	9063.68	8628	10090.3	10480.3	9966.68	10480.6	9387.78	10927.9	10453.7	11380.8	11609.9	12268.5	11895.9	12865.4	11531.1	11140.9	11439.3	13087.2	11799.3	12814	14970.4	14860.7	16703.1	16494.9	19113.3	16592.6	14010.1	12669.9	11890.4	13681.1	13305	13746.2	13202.2	13330.2	12793.3	13481.1	13282.9	13631.2	12984.9	13042.2	12569.5	12935.8	13399.9	12655.3	12380.4	12533.9
596.5	7981.37	8635.11	8881.93	9218.92	9324.26	10227.5	10078.6	9707.27	8464.88	8998.62	9844.45	10364.5	10730.5	11225.3	10982.9	12059	10707.2	10955.6	11310	11320.3	11707.6	12292.5	12454.9	14809.8	16730.5	15528.9	17570.9	18815.7	15749.1	14319.8	11932.4	12817.8	12964.7	13229.2	13041.8	13297.7	12940.1	13279.9	13452.3	13523.7	13693.2	12788.4	13098.1	12754.3	13049.4	13273.5	13038.2	13187.3	12786.1
597	8454.84	8639.32	9297.82	8620.51	9397.8	9140.3	10560.3	10273.9	9271.33	10130.5	10404.7	9984.29	11106.9	11332.6	11745.2	12236.4	11234.1	10884.2	11782.6	11048.5	12965.3	11275.8	12518.2	15000	15513.3	16442.8	17379.1	18507.6	16309.1	13865.8	12702.6	13404.5	13042.8	13427.5	13059.4	13693	13106.6	12985.1	12997.5	13019.2	13274.8	13406.8	12560.7	12415.5	13044.5	12887.4	13271.8	12440.4	12682.8
597.5	8027.62	8072.91	8971.12	9380.99	8824.2	9890.1	10026.4	9588.72	9398.07	8628.79	10075.4	10044.9	10391	10733.6	11323.3	11845	12086.5	10853.8	12109.4	11720.3	12236.7	12331	11653.4	15818.6	16029.9	15229.9	16974.9	17445.5	15530.5	14113.6	12167.1	12408.6	13025.2	13639.5	12632.8	12458.5	12782.3	13501.4	13747.7	13326.9	13029.4	12890.3	13196.6	12936.3	13054.8	11865.7	13051.9	12547	12580.3
598	8383.21	7988.89	8477.58	9839.27	9030.84	9813.39	9978.06	8925.46	9286.59	9287.44	10167.2	10735.3	10134.1	11752.9	11990.3	12013.7	11000.6	11093.7	11659.3	11755.9	11415	11039.4	12016.9	14500.3	14782.6	14998	16568.4	18918.8	16002.3	13464	12664.8	13075	12859.1	12853	13199.2	12820	13332	12527.2	13101.2	13597.8	12988.4	12355.2	13202.2	12732.8	12954.6	12402.2	12622.1	12022.2	13007.6
598.5	7227.52	8057.35	9619.89	9159.93	9544.76	10478.5	9615.66	9787.11	9398.48	8717.77	9047.53	9311.78	10491.8	11463.6	11567.6	11816.9	11565.8	10620.9	11684.1	11521.5	12491.2	11638.6	11885.6	14383.2	15159.4	15623.6	16057.8	17513.3	16582.5	13343.6	12477.6	11821.8	13111.7	12343.2	13236.2	13342	12754.1	11821.5	13061.4	12526	13391.3	13083.9	12752.3	12591.1	13236.1	12703.7	12762.4	12969.7	12717.1
599	8546.16	8219.97	9672.69	8666.82	8695.36	11129.3	10592.4	8992.98	9547.25	9256.73	8934.82	9918.83	9676.72	11092.3	11207.8	11824.3	11891.5	11110.4	11753.3	11125.7	11939.8	12226.7	11664	15851	15791.1	16770.2	17017.7	18677.3	16468.8	14246.3	11918.4	12434.8	12557.1	12394	13276	12548.8	12860.3	12471.1	12998.8	13431.7	12160.8	12718.6	12038	12797	12297.1	12481.7	12803.5	12900	12181.1
599.5	8042.28	8889.62	9126.91	9852.6	9707.18	10250.7	10059.3	9490.33	10048.2	9735.78	9188.82	9802.44	10452.7	10947.8	12568.5	12301.9	11611.9	11712	10355.6	11559.1	11681.9	12853.3	13034	15445.9	16230	16633	17614.3	19738.5	16178.4	13044.6	11968.4	12735.9	12385.4	13286.7	13052	13289.3	12665.7	13317.4	13370.3	13648	12942.2	12394.6	12800.9	12349.5	12526.6	12552.6	13678.6	12353.7	12597
600	7641.56	8955.56	9931.39	9376.04	8610.31	10568	11616.8	9131.46	9232.36	9200.17	9699.66	10492.2	10516.8	12055.4	11193.1	10971.5	12242.4	11208	11706.3	11968.3	11430	11871.1	12372.9	15920.9	16403.8	17885.1	18715.8	20814.4	18606.9	14731.8	12642.5	12290.5	12850	13150.9	13046	12901.1	12461.4	13296.4	12679.1	12802.3	13301.9	12363.2	12635.5	12152	12484.6	12735.2	12811.7	12804.6	12819
600.5	8432.74	9064.55	9834.13	10091.7	8914.17	11462.7	11015.3	9275.72	9111.37	10422.1	9445.15	10673.3	9869.77	10679.6	11246.1	12425.8	11976.6	11572.5	10657.2	11882	11078.6	11523.2	12348.6	16889.4	16270.3	17170.3	18913.4	21396.5	18446.5	13979.5	11338	11616.8	12452.7	13254.9	12979.5	12234.3	13006.2	12902.3	12841.4	13955.7	13448.4	12572	12722.6	12245.9	12576.9	12014.2	13060.1	12514	12956.7
601	8108.5	9049.84	8574.18	10693.8	8757.92	10550.9	10464.5	10817.8	9082.98	8945.99	9909.65	9896.91	10222.6	10622.4	10479.1	11344.3	11908.9	12180.4	11340.2	11192.4	11252.7	11756.2	12551.1	15559.7	16964	17161.1	19646	20873.7	17702.1	14099.4	11871.9	12555	13238.9	12776.8	13056.8	12462.8	12389.2	12513.4	12597.1	13273.8	13502.6	12773.9	12510.9	12160.1	12289.3	12853.6	13132.4	13077.4	12715.4
601.5	8208.73	9089.47	9399.87	9753.76	9274.99	9803.93	11020.7	9532.32	9339.67	9943.75	9733.92	10818	9758.6	11070.9	11135.2	11499.2	11501.9	10757.5	10044.6	11708.8	11279	12348.9	12309.2	16867.4	15263.5	16113.9	17856.7	18898	17444.6	12845.8	12207.3	12688.4	12720.2	13046.2	12747.6	12927	13063.4	12513.7	12904.3	12729.5	13127.1	12276.2	12654.1	12348.1	12986.4	12505.1	12078.2	12773.4	12473.6
602	7488.76	8286.68	8146.69	9206.42	8542.01	10563.1	9860.78	9510.63	8596.43	9581.15	9532.3	9807.37	10164.6	11326	11753.3	11953.7	11782	11875.6	11234.3	12111.6	11331.3	11316.4	13544.9	14749.9	15221.1	14202.8	17155.1	18866.4	16254.8	12496.1	12005.3	12690.8	13323.7	12533	13226.9	12537.5	13227.4	12554.2	13708.6	12920.7	12124.6	11897.1	12318.5	12748.2	12628.7	11933.9	12429.8	12762.9	12230.4
602.5	7519.12	9240.2	9750.52	8836.34	9186.38	9748.66	10397.4	10243	9308.19	9295.25	9392.29	10071.8	10363.5	10734.9	10873.1	13029.2	11258	11790.9	11511.6	11257	10927	11922.7	11825.4	13890.3	15552.9	15343	15439.7	16362.6	15178.5	12882.1	11304.2	12119.3	12870.7	13153.9	12949	11779.4	12753.2	13590.5	12007.4	13201.8	12838	13000.3	12790.2	11743.3	12726.4	12370	12126.3	12231.4	12217.3
603	8623.98	8962.1	7603.33	9763.58	8394.91	9339.48	10173.9	8414.01	8863.92	9339.41	9148.32	9287.02	10223.9	10115.2	10353.1	11229.2	11450.8	10986.6	11693.4	12353.1	10983.8	11987.9	11519.1	13462.9	15004.7	13589.3	14654.3	15978.9	14810.9	12696.8	11880.8	12207.5	12080.3	12931.3	13501.8	12408.8	12369.8	12858.1	14122.4	12653.5	12564.8	12178.9	12955.5	11796.4	12159.4	12298.4	12078.8	12860.4	12854.3
603.5	8429.47	9279.49	8619.83	8715.17	8390.37	9510.86	9297.92	8206.07	9335.91	9951.96	9139.37	10394.7	10430.1	11726.9	11225.3	11721.7	9703.38	11504	11325.8	10926.7	10413.8	10985.1	10898.9	13551.8	14173.6	12816	14337.4	15675.1	14484.8	13060.2	11755.5	12201.5	13258	11779.7	12958.2	13042.1	13165.1	12867.8	12394.9	12913.2	12832.1	12468.5	12692.9	12529.9	12019.3	11888.8	12508.7	11920.9	11825.2
604	7318.01	8981.69	8241.44	8184.32	9068.64	10332.7	9502.93	9638.18	8236.57	9652.17	9266.76	10179.3	10642.5	9984.7	10740.2	10522.8	10896	11778.3	11321.6	11626.6	10931.6	11522.2	11745.8	13074.9	13198.4	12950.6	13862.3	14375.9	13329.6	11802.9	12127.7	12221	12768.8	12713.2	13178.6	12880.9	12175.8	13204.3	13167.2	13956.5	12524.5	11939.6	12265.9	13335.4	12347.6	11974.9	12331.3	12735.3	12134.1
604.5	8336.85	7348.75	7626.75	9849.18	8534.71	9923.04	9341.65	10149.6	8561.06	8453.75	8718.29	9809.05	10140.2	10352.1	10536.8	10873.8	10835.3	11661.6	11509.2	10646.7	11612.2	10879	11052.2	12009.9	13483.8	12301.3	12654.8	13564.4	13377.5	12079.4	11634.5	11801.8	12166.4	13083	12733	11972.5	12608.7	12714.2	12789.8	13004.2	12721.9	12383.9	11948.9	11952	11572.5	11644.4	12849.8	12213	12593
605	6903.28	7441.99	8138.35	9301.48	9396.82	9113.47	9038.75	9064.62	8522.74	10088.9	10172.1	9742.44	9729.87	10486.7	11295.5	11034.6	10481.5	10880.5	10688.1	11196.4	11125.9	11240.6	11453.1	11943	13534.6	12515.4	12329.1	13995.9	12740	12378.6	11485.5	11584.3	12630.6	11993.6	12425	12688.3	13229	13258.7	12810.3	13207.2	12883.6	12465.9	12156.1	12599.9	11990.6	11367.7	11623.2	12003.2	12237.6
605.5	8498.6	9170.28	9886.25	7857.12	8840.71	10116.9	8558.45	9344.36	9091.11	10865.2	9028.53	10083.5	9772.28	11034.2	11707.3	10359.7	10799.2	11278.2	11345.1	10897.6	11291.8	10658.7	11975.2	11518.6	12311.6	11265	12840.7	12787.1	12987.3	11949.3	11460.9	12325.3	12892.9	12251.9	13014.9	12162.6	12549.2	12284.8	13180	12827.7	12307.5	12002.8	12245.4	12456.2	12309.1	11677.1	12063.8	12975.8	11970.6
606	8563.52	6605.03	8865.88	9042.64	8394.13	9717.95	8563.05	9034.06	9767.07	8283.57	8988.92	9078.4	9688.69	9195.33	9539.78	10904.3	10646.2	10728.8	10229.3	10850	10290.9	11322	11362.5	11961.6	12404.3	12104.3	13859.7	13058.5	12639	12564	10947.9	11746.3	11716.4	12380.1	12286.9	12107.1	12562.8	12587	12080.7	13167.1	12619.9	11948.4	11756.7	11779	12251.8	12505.2	12248.8	11737.4	12151.5
606.5	8048.97	8196.36	9373.69	8010.54	10144	9351.85	10587.4	8907.8	9596.24	9145.17	8960.12	8828.97	10188.4	10304	10322.8	10045.8	10942.3	9788.69	11069.8	10177.6	11272	10846.7	10634.9	12826	11881.3	12090.7	12396.7	13181.8	13379.1	11908.3	10812.2	11941.5	11572.4	13225.4	11973.9	12307.2	12260.3	12211.6	13182.6	12312	12768.1	11678.1	11697.1	11146.7	12275.6	12188.1	11929.6	11609	12043.7
607	7079.91	7909.95	8119.61	8303.18	6617.02	9217.66	9919.87	7966.6	9795	10696.8	8650.9	8831.66	10551.3	10617.2	11127.9	10116.9	10785.1	11171.8	10330.1	11416.4	11008.2	11899.1	11616.5	11558.3	11555.6	13314.4	12443.8	13821.9	12233.7	12908.9	11175.1	11497	12675.3	11832.9	12898.1	12927.3	12800.4	12742.3	12280.2	12072.1	12729.9	12512.3	12310.3	12286.7	12338	12064.7	11911.8	11910.5	12341.2
607.5	6822	8412.43	7354.38	8383.97	8795.43	7903.29	8818.43	8842.02	9309.9	9131.27	8962.23	9014.52	9835.75	9862.08	10692.7	10910.8	10263.1	9824.74	10807.1	11834.2	10870.1	10997.9	11081	11064.1	12501.8	12458	12521.5	12963.7	12440.8	10880	11957.5	11239.6	11988	12000.9	12434.6	12691.6	12719.3	12158.1	12471.1	12895.9	13486.8	12839.7	12386.9	11569.6	12325.2	12310.6	12679.1	12447	11916.3
608	8561.85	9126.2	8737.86	8241.23	8486.7	7938.54	9030.97	9437.33	9496.31	9487.23	9520.22	10419.8	10773.2	9458.79	10048.5	11526.1	11172.8	10984.2	11232.7	11639.2	11955.9	11052.5	11691.9	11550.2	12488.8	12214.3	11266.2	12993.9	11649.7	12071.8	11106	11688.2	12104.1	12256.8	12447.5	12283.5	13105.2	12304.4	12736	13566.3	12670.9	12088.1	12288.5	12034.1	11766.5	11755.9	11495.4	12083.3	11889.5
608.5	8200.35	9043.57	9595.67	8465.39	9010.94	10109	9102.11	10517.8	9344.36	9857.06	9881.6	10200.4	10206.7	10587	10485.5	10404.3	9664.18	9753.66	10288	11813.8	11079.5	11435.8	11416.7	11707.6	11161.4	11514.1	12128.8	13095.9	12896.8	10705.6	10940.3	10752.1	12009.1	11721.5	11777	12403.7	11842.7	12065.1	12899.1	12491.6	13110.6	13021.5	12299.8	11737.1	11850.6	11695	12409.2	11557.9	11815.4
609	7993.51	8217.05	7966.42	7273.78	9121.21	9264.15	10138.2	8807.4	9006.87	9229.17	9803.94	9078.45	10347.6	10000.7	10305.7	10439.3	10812.2	10604.2	11217.4	10340	11224.2	11235.8	11117	12082.2	12543.4	12727.8	11919.6	12967.5	12121.6	11293.9	11304.4	11113.2	12377.3	12146	12839.9	12678	12519.8	12858.6	12636.1	11945.2	12596.9	11692.6	11668.2	11128.7	11656.8	11629.1	12051.2	12213.5	11917.8
609.5	8311.13	9273.29	9736.1	7516.88	8612.32	9741.46	8386.4	9464.88	8991.19	9800.63	9814.77	9974.62	10895.3	9026.08	9889.95	9847.41	11217.5	10974.6	10644.7	10985.5	10641.6	10453.2	11055.1	11789.6	12508.6	11920.1	12977.1	12810.3	12443	11075.5	11360.5	10984.9	11618.6	11854.2	12177.4	12435.6	12935	12423.5	12043.7	13163.7	13612.4	11450.4	12385.3	11775.8	12354.4	12569.7	12671.3	12077.6	11698
610	7573.77	8101.5	8733.87	7907.12	9641.68	9149.79	8985.95	8451.1	8121.35	9264.59	8395.87	8826.73	9592.85	10342.5	10421.1	9901.67	10679.1	9031.15	10422.5	10346.1	10780	11390.5	10821.6	11098.1	11959	12124.5	11375.7	12700.4	12371.7	11861.7	11793.4	11103.7	12391.6	11692.5	11806.9	11769.7	12164.1	12525.8	12576.2	11555.7	12458.9	11820.4	11624.3	12020.8	11173.3	11969.6	12225.3	12371.4	11777.5
610.5	8315.99	8334.98	6861.71	8221.52	8996.05	9420.12	8272.37	9577.58	9523.59	8620.35	7843.21	9344.27	9792.08	10496.5	10427.8	10646.8	11743.8	10973.3	11210.1	10925.2	10919.5	11882.1	10490.3	11929	11794.9	12085	11723.1	12549.2	11387.4	13003.6	11125.6	11466.6	12162.9	11611.6	12534.5	12439.4	12290.5	12287.1	12221.7	13481.9	11848.1	12013.8	11122.3	10806.3	12059.9	11770.8	12292.2	11643.5	12245
611	7334.84	7562.45	7808.61	9422.79	10323.2	8544.67	8930.56	8816.71	8598.34	9247.13	9027.43	10268.6	9763.94	10341.2	9867.2	10413.5	10503.4	9669.75	9270.67	11015.3	10908.4	11119.5	10660	11254.5	11637	11644.3	12119.3	11335	12147.1	11980	10789.7	11042.8	11219.3	12543.5	11878	12016.2	11203.7	11392.2	12166.1	12740.9	12494.9	12195.6	11779.8	11994.8	11876.4	12453.9	12243.2	11847.8	11540.8
611.5	8802.1	7730.88	8028.64	9061.58	9167.18	8424.31	10093.5	8036.68	8643.1	9804.61	8949.07	9288.49	9965.19	10219.8	10685.1	9518.87	10723.4	10731.5	9848.13	10134.4	9995.41	10372.6	11968.6	12177.2	12311.3	12055.4	10953.6	12718.9	11453.8	12122.5	11477	11708.4	12817.7	11582.9	12239.5	12488.8	12294.6	12650.5	12664	13311.2	12386.5	11282.3	11191.9	11273.7	12201.4	12320.3	12062.5	12524.8	12207.3
612	7080.23	8656.12	8356.3	8701.09	9541.34	8802.11	9049.37	9034.38	8163.53	9491.94	10626.1	9304.19	10043.8	10670.2	10089.4	9727.02	10825.8	9896.21	10580.6	11889.6	11196.5	11399.6	10691.3	11369.2	11603.5	12451.5	11217.5	11827.9	12558	11140.4	11376.9	11233.4	10987.4	12375	12118.9	12648	12519	12222.6	12454.9	12326.5	12538.3	12063.8	11957.2	11878.8	11930.4	12081.9	11382.8	11769.9	11970
612.5	7279.05	7554.94	8351.18	8514.18	7325.92	8476.34	8776.33	9189.77	9379.04	8686.38	9099.97	9179.57	9195.97	8977.82	10352	11234.2	10532.1	10932.9	11039.4	10718.3	10470.4	11876.6	11097.8	11208	11130.4	12862	11854.3	12083.7	12543.9	11519.7	10915.6	10921.5	12377.1	11956.3	12835.3	11876.9	12069.1	12447.8	12516.7	12604.7	12294	12180.6	12337.9	11620.7	11885.3	11771.3	11581.9	11745.2	11608.7
613	7488.49	6922.17	8429.83	8310.06	7213.35	8890.71	8027.46	9454.38	8505.6	8912.15	9341.4	8590.51	9350.72	10355.8	10631	9444.56	9117.56	10761.2	10027	9485.83	11233.6	11126.6	10448.8	11421.9	10798.9	11173.4	12155.9	11764.6	12363.7	11907.9	10895.5	11990.9	12628.3	12102.5	11632.1	11608.3	11920.1	11798.3	12998.5	12254	12796	12403.1	12255.3	11698	11771.1	10989.4	11891.9	11870.1	11377
613.5	8561.28	9146.96	8321.44	8841.19	8402.06	8968.58	8942.68	7892.23	7693.03	8853.3	8796.55	9060.54	10009.4	9817.95	10479.2	10794.8	10067.9	11295.7	10778.1	10205.4	11329.2	9909.07	10544.7	12090.8	10831.9	11548.6	11216.6	11440.2	11311.5	11310.8	10576	11167.4	11446	12622.5	11684.1	11839.7	12096.8	12226.1	13345.6	12574.5	12485.4	11851.6	11705.5	11887	11978.5	11652.1	12178.1	11637.3	11674.5
614	7769.35	7750.84	8958.93	6844.01	8244.5	9779.88	8738.76	9097.01	9077.97	8506.83	8729.14	8005.04	8073.5	9417.28	10008.8	9561.67	11293.2	10704	10831.8	11653.8	11426.1	10954.3	10157.6	11308.6	12040	12485	11090.8	11688.1	12308.7	12446.9	11649.5	12269.6	12297.6	12222.2	11797.5	11828.4	11431.9	11900.8	12169.9	13162.3	11679.6	12126.5	11320.1	11559.1	11650.1	11298.3	12058.5	12125.2	11564.9
614.5	8090.03	7953.36	9834.16	8666.76	8112.79	8536.97	9901.87	8892.45	9633.73	7125.06	9368.78	9978.19	9069.54	10115	10182.5	10032.1	10084.7	9524.94	9551.45	10216.3	11238.2	9934.76	10745.2	11213.5	11933	11404.3	12475.1	11454.6	11593.6	10823.8	11390.1	11693.3	12452.4	12289.2	11987	12117.2	11631.7	12411.6	12157	13492.4	11959.8	11319	11827.9	11310.9	10995.5	11408.6	11751.6	12117.5	11431
615	7319.22	7815.13	8331.97	9364.95	8405.62	9628.11	9331.17	7986.18	8868.66	9030.23	9247.82	9081.46	8584.13	8532.41	10761	10261.4	10626.8	10466.2	10486	9631.7	10866.1	10699.3	11841.4	10717.9	10877.8	11481.1	10738.5	11326	11907.2	11151.2	11454	11509.4	12125.8	12088.1	12001.3	12711.6	12010	11686.1	13097.4	12821.5	12871.8	12062.8	11376.9	11967.6	11982.3	11624.3	11315.2	11271.9	11957
615.5	7993.65	8369.16	8697.39	8269.36	8568.4	9071.68	8671.84	9599.31	8353.67	9081.34	10355.5	9518.79	9928.01	9366.17	9275.7	10620.1	9942.6	11500.2	10075.1	10058.3	10817.7	10830.5	10177.5	10952.9	10680.3	11303.4	12007.9	11321.8	12115.5	10458.1	10667.8	11535	11622.3	12110.3	11666.9	12148.5	12344.3	11954.3	11793.6	12167.9	12839.1	11662.2	11552.3	11328.1	11678.2	12033.8	11413.6	11543.5	11557.9
616	7733.27	9218.14	8030.75	9286.6	7865.48	9699.21	8723.65	8217.12	9737.17	8978.6	9600.84	8944	9266.19	10928.4	10711.7	10760	10423.8	10259.1	9529.59	10378.3	10037.1	10508.9	10181.7	10833	11275.2	11644	11193.8	12327.2	11705.9	12445.1	10280.6	11859.7	11046.6	11814.6	12820.5	12586	11464.1	11973.2	13005.1	12862.9	11626.1	11995.1	12011.9	11764.1	11793.4	11629.1	11560.6	11205.2	11647
616.5	8133.3	7029.39	8445.83	9005.12	7436.73	8799.29	8857.22	8415.06	9857.09	8675.34	9600.13	9085.22	8946.96	9362.58	9380.73	10774.4	9538.73	10295.1	10287.9	10486.9	10838.2	10307.9	10208.4	12050.7	11628.1	10950	11882.2	12331.7	11428.2	11335.7	10496.6	11355.1	11822.8	12112.4	11780.2	11837.7	12539.8	11389.8	12815.1	12086.1	12303.7	11520.8	11809.1	11761	12171.3	11834.6	11837.7	11381.9	11193.4
617	8049.32	7636.92	9083.3	9474.62	8561.23	9206.19	8752.9	8582.26	8691.27	8596.66	9396.4	9109.16	10191.2	9995.56	9932.32	10403.6	10871.6	10433	9360.58	10987.5	12053.3	11356.1	11060.7	10334.4	11317.1	11365.9	11384.4	10544	11586.5	10910.1	10804.3	10247.7	11745.8	12119.8	11947.8	11667.7	11627.1	11300	12178.4	12824.1	12476.6	11251	10818.5	11216.7	11226.7	11282.5	11316.6	11616.6	11648.6
617.5	6239.1	7591	8796.49	8837.62	8949	8512.8	8845.85	8803.36	8826.8	8132.79	7740.35	9933.51	9686.59	9871.69	10413.4	10177.6	9913.65	9924.05	10193.6	10284	10592.2	10476.5	10969.5	9810.58	10565.1	10876.1	11731.8	11977.3	10695.6	11856.1	10745.3	10840.8	11436.8	11697.4	12050.5	11876.7	11834.8	11555.4	11774.9	11580.1	12523.5	11980.1	11619	10711.6	11750.9	11639	11514.1	11819.7	11216.3
618	7294.12	7708.61	7638.21	9199.67	7917.26	9396.74	8952.48	8908.82	9381.71	8444.83	8787.48	9041.15	9382.36	10330.4	9557.04	9270.67	9927	9948.79	11534.9	10146.7	10925.8	9705.75	11250.6	10806	10771.1	11935.6	11196.8	11301.2	12239	10834.2	10873.4	11762.2	12181.1	12165.1	12144.2	11966	10942	11966.7	12424.2	12248.8	11617.7	11769.9	11232.8	11465.5	10852.9	11261.9	11585.3	10831.5	11115.7
618.5	7388.02	6852.38	8053.56	8414.15	8749.14	8699.62	7709.15	8404.53	8729.19	9536.04	8615.92	9755.27	9381.74	10128.8	8578.25	9920.6	9649.59	10189.1	10423.4	10650.7	10835	10180.6	10563.5	11616.1	10450.3	11207.5	10360.6	11652.2	11653	10754.3	10621.2	10924	11442.2	12136.2	11713.8	12572.5	12198.4	11664.4	12657.9	12274.2	11400.2	12018.6	12187.8	10821.6	11791.7	11238.8	11621.1	10904.4	11465.9
619	6895.33	7448.51	7157.83	8534.46	9017.21	9500.38	9792.99	8965.75	9502.87	9780.22	9504.17	9592.91	10018.2	9886.86	10856.7	10484.1	9475.92	9967.83	11246.5	10690.6	10185.4	10167.5	10894.2	10347.9	11266.3	11630.6	11616.4	11399.4	11387.3	11787	10638.2	10780.4	11281.1	12116.6	11980.5	11068.2	11746.6	11307	13085.5	12452.9	11703.1	11033.2	10924.2	11555.6	11322.7	11150.1	11621.7	11392.5	11466.8
619.5	7640.03	8312.95	6817.43	8935.89	7408.02	9725.86	8763.13	9243.27	9192.37	9039.82	9543.2	9325.45	8184.21	10017.9	10390.1	10031.2	9884.88	10053.1	10941.3	9677.64	10155.3	11144.9	10749.1	11516.5	11434.3	11795.1	10455.4	10420.2	11912.1	10558.1	10629.7	10925	11099.5	11055.7	12604.9	12615.9	12604.8	12000.4	11874.5	11918.1	11127.9	11716.2	11499.1	11661.6	11707.8	11278	11696.6	12167.8	11823.3
620	8285.15	7779.62	8045.26	7363.09	7895.93	8480.53	7744.48	8690.16	7706.27	9275.24	9591.08	9185.49	9037.05	9587.86	9147.89	9593.86	9936.11	9715.87	10387.1	10480.5	10078.8	10580.2	11062	11446.2	10973.3	11192	10356.7	12186.9	10347.4	10784.3	10741.4	11122.8	11590	11413.9	11495.6	12288.8	11387.5	11820.3	12526	11423.3	12379.5	11236.1	11821.9	10893.6	10734.6	11773.8	11429	11107	10513.1
620.5	7952.65	7778.89	7596.32	7867.55	8670.54	8545.89	8639.9	7491.73	10033	8212.7	8951.73	10191.5	9414	9700.76	9679.24	10309.1	9739.08	9378.89	9928.67	10260.5	11244.1	10147.8	10167.9	10705.8	10187.1	11560.1	10718.4	11619.7	10607.4	10857.3	10779	10883.3	11519.1	11503.6	11806.4	11949.5	11726	11718.2	11706.3	11587.3	10848.4	11425.7	11640	11608.5	11110.5	12285.6	10755.1	11205.6	10976.8
621	8349.75	8180.55	7587.41	7791.7	7271.83	9055.82	8910.64	9492.44	7932.16	9409.6	9179.36	10101.4	10156.5	9236.02	8907.76	10017	9561.98	10142	9177.45	10251.2	10263.5	10808.3	10163.4	10050.2	10451.7	10784.5	11489.7	10976.6	11137.6	10966.2	11122.9	11187.2	10776.8	11590	12140.2	11555.6	11671.6	11954.2	12300.5	11516.2	11979.8	12089.2	11412.9	10893.1	11446.8	11928.9	10847.6	10800	11091.2
621.5	7514.03	7791.11	7499.62	8336.52	7829.26	8163.18	8300.67	8514.98	8719.77	8358.4	8451	8476.66	9039.3	10318.4	10300	10271.4	9460.45	10549	10652.4	10706.2	9878.22	10236.7	10002.9	11089.1	10975.8	10479.4	11247.8	11994.7	11082.1	11668	10776.9	11203.7	11441.8	12063.6	11183.9	11645.7	10849.5	11770.3	11396.3	11093.8	10659.8	11354.3	10344.5	11536.9	12223.6	11693.2	11751	11234.9	11365.9
622	7347.65	6394.97	7727.91	9287.05	9022.91	7509.28	8234.26	8683.03	8784.39	7987.85	9133.33	8885.84	9102.26	8760.59	9843.36	11263	8934.93	10645.9	9912.49	10343	10754.3	10427.2	11341.6	10486.1	11101.3	11978.5	11197.9	11395.6	11012.8	10481.6	11537	11087.6	11781.5	12084.3	10928.6	11656.4	11372.2	12085.7	12084.4	11641.9	12090.5	10811.7	10953.6	10258.2	12285.4	10998.8	11073.4	10913.9	11477.4
622.5	8437.66	7358.56	7705.66	7872.8	8820.15	9268.74	8696.34	8443.86	9261.39	9475.59	8301.73	8526.73	9085.64	9983.7	8870.08	10476.7	9653.32	9967.82	9974.51	9031.27	9142.91	10917.7	10466.4	10442.8	11009.7	10949.3	10481.5	10857.3	11202.8	11228.5	11588.2	9996.68	11360.5	11949.5	11394.2	12060.9	12101.4	11227.4	11882.4	11436.5	11308.8	11420.8	11423.5	11369.8	11403.3	11270	11072.4	11010.4	11251.4
623	6656.52	6694.87	7600.17	7476.39	8012.69	8550.92	8191.54	8586.8	9005.35	7867.95	7757.34	8555.37	9842.92	9410.94	9800.62	9822.95	10278	9274.83	10638.9	11337.7	11623.2	9688.4	10587	10806	11117.3	10814.9	10956.9	11444.5	11068	11165.5	11353.8	10147.2	11032.6	10986.3	11645	11341.9	11783.3	11272.9	11349.8	11264	10882.4	11124.4	11390.7	11164.9	12618.4	10976.1	11411.2	11229.9	11216.6
623.5	7472.56	7073.36	7142.63	8448.7	7618.67	7308.87	9095.49	8386.99	8051.35	8966.59	7569.37	9168.64	9216.52	8409.56	9323.72	9992.67	11143.3	10564.4	10997	10269.9	10717.6	10928	10277.6	11811.5	10706.7	11577.9	11069.6	11453.5	11648.8	10875.4	10700.8	11285.5	11594.9	12039.7	11257	11446.6	11378.2	11902.1	11657.5	12417.1	11587.5	10720.9	11123.3	11295	11427.1	11265.8	11538.2	11247.8	11352.1
624	8248.97	7996.72	8372.89	7796.53	7911.75	7650.92	8822.59	9448.94	8559.19	8989.4	8200.42	9026.5	8677.81	9822.99	10064	9727.08	9864.25	10732.3	10278.2	9804.39	10708.4	10983.1	10632.5	10595.5	10498.1	11270.8	11166.7	11162.3	11421.3	11154.2	12713.9	11724.4	12135.4	11266.2	11412.5	11991.9	11256.4	11690.2	11704.7	11676.8	11664.2	11184.2	11278.9	12116.1	10983.8	10450.9	11360.3	11646.6	11566.3
624.5	6701.95	7495.72	8416.19	8031.85	7766.06	8472.52	9246.03	8102.03	9261.06	9014.82	10409.6	9244.21	9340.6	8610.18	10033.9	9669.52	9734.09	9955.75	9991.61	9647.67	10457.9	10175	10193.4	10632.7	10745.1	12662.5	11008.2	11666.3	11904.3	11365.4	11447	12519.1	12295.7	11989.1	11496.2	11252.5	11298.3	11479.3	11988.6	11055.5	12310.4	11158.8	11217.7	11330	10910.2	11056.5	11392	10779.7	11864.8
625	7976.17	7262.42	7013.22	8176.64	8623.08	7857.44	8556.51	8651.02	8589.34	8089.84	9032.62	8929.83	8420.48	9106.99	9381.75	9121.69	9728.56	10132.5	10098.7	10908.8	10032.8	10825.9	10763	11182.8	11072.2	10484.1	12048.1	13390	11489.6	11403.5	10716.5	11312.6	11722.2	12196.8	11303.8	11480.6	10635.1	11701.7	12347.9	11793.2	11670.6	10731	11259.9	11011.2	11959.3	10722	10504.6	10955.1	10915.3
625.5	6931.53	7394.9	8381.74	7968.38	7369.07	8094.43	8682.31	8602.12	8943.11	8374.87	9435.48	9043.55	9080.03	8582.33	9892.96	9723.15	9773.93	9652.78	10240.9	9520.58	9843.16	11164.7	10970	11573.6	11262.7	11621.3	11186.8	12505.6	12862.1	11782.8	12265.5	10662.8	12131.5	11603.6	11278.7	11694.7	11088.2	10711.5	11159.3	11810.3	10952.6	11579.5	11063.7	11647	10855	11686.5	10522.7	11053.5	11249.1
626	6436.3	7856.29	7646.58	8285.69	8743.44	7882.5	8926.79	7986.3	7915.46	8274.6	8721.87	8291.93	9777.84	9032.59	9811.62	11225.9	9556.42	9873.34	10348.5	10199.6	10033.5	11296.1	10741.4	11398.9	12107.5	11967.3	11308.9	11889.5	11250.6	12416.8	12231.6	12306.6	12352.6	11222.9	11289.8	11489.4	11769	11284.6	10451.9	11557.9	12054	10811.8	11131.7	11132	11431	10953	11147	11089.3	11450.7
626.5	7899.67	7546.24	7985.89	7779.92	8254.11	8025.16	9487.69	8507.44	8111.27	8779.58	8241.54	9096.31	9261.37	11388.6	10092.7	9871.4	10028.2	9054.75	9478.18	10985.7	10426.6	10537.8	10380.8	11753.1	11666.6	11936.1	12441.8	12941.9	12490.8	12502	13117.2	11663.2	11493.4	12115.3	11306.8	11557.5	10896.6	12280.8	11000.9	12295.2	11206.6	10713.2	10484.6	11511	10970.3	11002.1	10924.1	11334.5	10694.6
627	6782.09	6803.8	9177.27	8767.58	8656.29	8670.97	8804.53	8773.53	9716.4	9306.78	9153.03	10119.4	8777.11	9141.02	8782.23	9690.21	10746.4	11046.4	11500.9	9897.17	10365.3	11134.5	11507.2	12145.8	11944.9	11229.6	12219.2	12965.2	12276	12809.2	12924.5	12098	11099	11628.3	11438	11291.1	11774.8	11163.3	10720.2	10966.3	11735.4	10348.1	11135.8	10906.8	10638.7	10743.4	10013.3	11597.1	10458.5
627.5	6943.13	7624.33	6554.51	8597.37	7668.79	9386.43	9461.12	8639.02	8439.08	8679.62	8332.12	8019.44	9208.45	10068.8	9815.09	10092.1	10671.3	9504.9	10704.6	10528.1	10728.6	9496.23	11451.5	12028.4	12145.6	11730.1	13111	13223.5	12240.8	13094.4	12747.5	11887.1	12200.9	11687.6	11419.8	11004.8	10395	11574	11332.9	11969.5	11842.8	10955.1	10748.3	11785.9	11083.8	11327.1	10415.2	10955	11414
628	6283.02	8293.57	7047.61	8637.94	8146.84	8479.38	9159.72	8200.76	8583.98	8389.57	8344.43	9082.55	9307.3	8214.36	11547.8	9926.72	9696.81	10555.4	10796.8	11181.2	11134.7	10406.1	11277.2	12165.9	11949.5	11605.4	11552.5	13076.3	13495.3	13335.3	14204	12231	11979.7	11469.7	11961.7	11027.6	11574.3	10654.9	11678.3	11538.8	11618.6	11070.3	11978.2	11389.1	11338.1	11078.9	11370.7	11473	10821.1
628.5	7496.06	6996.53	8031.92	8565.01	8588.92	9068.61	9418.01	8540.39	8615.07	8616.71	8284.55	9180.23	8335.43	9215.15	10793.7	8812.6	10758.2	10758.9	9829.82	10239.2	9522.8	10970	10489.9	12414.9	12112.7	12077.1	12461.3	13614.5	13275.9	13437.7	13583.8	13430.2	12551.7	11867.5	11325.1	11980.4	11252.5	10457.8	11584.3	11696.2	11713.9	11068.3	10756.1	11405.9	11532.1	11337.1	11177.7	10484.4	10843.1
629	8326.09	7673.37	6502.16	8890.11	7116.27	9112.47	9137.63	8140.6	9005.05	8910.53	8810.78	8966.77	10750.4	9640.58	10068	9603.43	10995.2	11107.5	10258.7	11022.5	10776.3	10476.6	11460.7	13328.3	12376.8	11693.2	12383.8	12804.7	12247	12989.6	15462.6	13288.8	12522.5	11073	10868.4	11371.1	10742.5	11335.9	11151.4	11666.2	11534	11746.7	11512.4	11117.1	11279.4	11335	10870.9	10516.5	10387.9
629.5	6384.28	7021.13	8769.25	8229.46	8209.17	9053.66	8069.55	8759	7786.35	8444.68	8071.56	8100.04	9726.77	9712.79	10074.1	9293.82	10667.2	10094.9	9597.1	10712	9747.21	10319	11553	12346.1	12071.6	12200.6	12646.6	12811.7	13390.5	14438.6	16022.1	13347.6	12114.1	11512.7	12251.5	11188	11153.6	10259.6	11501.2	12065.1	11436.1	11374.3	11833.8	11697.9	11360	10625.3	11152	11303.7	10987.6
630	7203.12	8152.3	7959.67	8004.75	7816.45	8959.87	9997.74	9060.56	8064.47	7484.92	9132.45	8331.39	7847.88	9740.47	10269.4	9640.96	10656.8	9952.29	10422.1	9615.68	10252.1	10885.9	10166.6	12408.2	12122.6	12345.2	13971.5	13548.4	14784.3	15726.5	15918.3	14595.5	12418.6	11342.8	10911.7	11661.6	12157	11608.4	11636.9	12563	11761.9	11545.9	11892.3	11661.2	11210.4	11140.3	10291.8	10985.8	10318
630.5	7388.19	6227.5	8676.71	7440.24	7216.16	9818.93	9970.87	8873.76	8904.17	8334.69	9147.58	8268.06	8648.36	9468.31	9596.78	9559.59	10717.7	11955.5	9492.9	9856.59	9656.94	10693	11728.1	12343.5	13207.7	13074.8	12621.2	13541.2	13789.9	14746.3	18290.7	14746.7	11510.7	12774.2	10859.8	11600.6	10986.5	11611.8	10755.3	11002.5	11526	11821.8	11330.4	11632.1	11548.8	11291	10857.4	11146	10686.2
631	6494.1	7082.78	7868.41	6851.34	7868.2	9366	8632.34	7886.66	7188.31	8624.43	7304.92	8672.17	9332.67	9471.42	9277.43	10076	10583.5	10947.4	8931.85	10672.8	10241.2	10386.5	10398.9	13215.9	12894.9	13628.3	13425.7	14550.9	12747.8	15247.8	18228	17110.5	14486.4	11563.1	11183.7	10816.9	11579.1	12120.8	10734.4	11682.4	11833.8	11604.9	11997.6	12283.8	12056.4	11494.1	11068.6	11416.1	10758
631.5	7331.64	7350.95	8381.77	8192.26	8440.04	9051.03	9209.27	7661.58	8681.79	8758.38	8472.69	9069.21	9723.43	10134.5	9046.13	10135.6	11595.3	11382.8	10642.3	10950.3	9907.42	9977.39	11820.9	13694	12427.5	12881.6	13565.7	15001.9	14983.3	17681.5	18882.8	17339.9	13764.2	11702.1	11773.8	11502.2	10879.2	11035.4	11973.4	11848.9	11314.1	12323.1	11375.9	12592.1	11205.9	11362.8	10480.7	10992.1	10920.7
632	6554.3	6653.78	8569.77	7943.08	8363.82	9055.2	10467.6	7798.62	7538.2	8249.67	8125.89	8217.75	9167.39	9738.51	9818.42	10746	12099.1	10813.6	10370.4	10234.8	9744.88	10821.8	11496.7	13205.1	14496.7	13195.8	12760.1	15946.4	15261.1	17007.8	21417.9	17419.8	13143.6	11591.2	11411.9	11399.3	11573.6	11332.2	11539.6	11008	11200.4	12590.8	13483.6	12344.2	11391.9	10910.8	11089.2	10349.5	10676.4
632.5	6851.21	6832.88	7850.07	8938.62	7941.53	9833.35	8454.42	8317.27	8836.66	8943.7	8497.63	8566.55	9581.85	9033.98	8899.37	9378.23	13016.2	11212	10303.9	10176.1	10794.1	10657.4	12006.1	13438.4	13868.8	12365.3	14606.7	15982.2	14074.4	17675.1	22898.3	18639.9	13628.5	11949.9	10440	11574.2	11755.4	11510.3	11118.8	11902.9	12804.4	12048.8	12397.7	11798	11764.6	11082.7	11195.8	10835.6	10361.3
633	7140.63	8996.95	9080.62	7757.08	8510.68	9796.32	10556.5	8524.51	7486.71	8335.34	9766.93	8383.02	10248.4	9738.39	9560.44	10254.6	11414.2	11540.8	10515.9	9885.05	10772.6	10875.1	12352.4	13474.4	13205.3	13365.2	15745.6	16357	16408.4	19236.1	23781.6	19249.3	14842.4	12559.8	11435.7	11265.6	11920.4	11117.4	12663.4	11041.4	11663	12312.3	13187.1	12464.2	11614.2	10964.9	10418.1	10707.7	10259.8
633.5	6331.29	7872.98	8677.38	8525.15	7511.29	8822.44	9536.2	8034.51	8783.8	8388.37	8548.12	8517.09	8560.4	10033.2	9917.5	10186.8	10949.4	11608.1	11843	10427.3	10020.7	10542	11339.2	15181.1	13717.3	14754.5	15259.3	16832.7	14754.1	21267.1	25386.9	21229.3	15527.4	11337.2	10929.5	10880.4	10258.8	11501.2	11411	12640.1	12606.9	12124.8	13439.6	12973.8	12822.3	11746	11575.4	10390.1	11453.3
634	8231.66	6958.96	8503.48	8556.36	9622.54	10455.2	8166.51	8535.19	9162.62	8493.14	9224.76	10030.1	9696.39	9489.67	10950.1	10735.6	11106.4	11497.8	10091	10389.2	9871.57	10544.7	11853.4	15183.7	15312.3	13884.1	14385	16249.1	15095.6	21948.9	26044	21060.3	14980.8	11731.5	10647.1	10395.4	10458.9	10345.1	11505.6	12094.5	12402.4	11809.1	13296.5	13162.3	11658.3	11493.9	10603.3	10843.3	10150.4
634.5	7362.73	7931.67	8799.73	8337.52	7998.87	9092.71	9655.26	8090.27	8011.11	8450.71	7116.89	8314.67	8377.12	9174.5	10145	10899	12519.7	11590.4	10701.5	10485.9	9418.77	12194	13167.8	14931.6	15170.5	15089.2	14911.7	16942.5	16617.5	22762.9	31398.3	23523.1	17919.3	12755.2	10271.8	11841.4	11628.7	12006	12148.2	12275.7	12217.8	11904.2	13465.5	13221	12432.7	11929.7	10826.1	11177.8	10435.8
635	6607.9	6933.93	8521.97	8291.84	9495.75	8946.55	9606.58	8570.71	7733.8	8319.28	8477.83	8154.17	8807.16	9724.48	9847.61	11416.4	12450	11655.8	10720	10019.6	10243.9	11054.6	12585.4	14399.3	16385.6	14077.1	14955.7	16404.2	17109.8	24506.7	31224.7	26248.9	16489.9	12887	11401.9	10902.5	10715.4	10389.4	11798.6	13492.1	12293.2	12771.5	13844	13955.9	11970.3	11378.9	10567.7	10959.4	10695.8
635.5	6578.26	8371.4	8867.71	9352.32	7862.34	9394.48	10984.1	8594.64	8200.12	8094.04	7224.13	8788.64	8676.99	9707.05	8817.11	11023.7	13032.4	11462	10907.5	9594.61	10281.1	11492.4	12948.5	15658	14545.1	14854.6	15998.3	16314.1	16719.8	26078.7	37157.7	28422.3	18621.1	14251.6	11940.7	10455.2	12035	10841.2	12988.4	12826	12182.3	13587.4	14594	13664.4	13334.3	11715.9	11272.2	10929.3	10894
636	7259.66	8222.24	8575.99	8178.66	9050.02	10006.2	9483.87	7631.37	7603.77	8746.54	8183.58	8252.27	8190.97	9694.75	9352.07	11110.2	14125.2	14053.9	11252.6	10085	9999.74	10273.3	13223.4	17618.8	15412.1	13959.4	15802	16080.4	17385.1	29467.6	41505.5	31384.8	20165.9	13763.9	11515.6	11225.4	10679.3	11092.3	12556.1	14264	14380.2	14247.4	15697.8	15142.3	13628.9	11892.4	11084.6	10685.5	10938.8
636.5	7426.49	9365.89	7660.03	8987.51	8838.6	8592.39	10232.3	7276.63	9466.29	7591.93	8182.83	7928.3	8871.42	8396.21	10430.6	11063.6	15125.3	13796.7	11573.7	10457	11340	12160.6	15703.6	17482.5	16370.4	15546.8	15888	17408.4	17465.4	37895.4	54013.2	38704.8	20598.7	14719.7	10970.5	10723.5	11082.9	11499.3	12679	14727.2	13990.1	15997	16140.9	17183.5	14523.4	11983.7	11474.2	11039.3	10504.1
637	5784.35	7762.68	8396.81	9069.64	8809	11261.4	10228.8	8676.99	8337.96	8164.65	7423.93	9722.62	8555.81	8486.09	9834.81	12439.8	15205.8	16741.5	13216.8	9509.94	10281.5	11567.9	16756	22353.1	18277.8	15827.2	16137.2	18826.3	20374.6	47038.7	67486.9	50248.2	27638.3	14458.6	11433.1	10627.1	10233.2	11947.9	14291.6	14930.8	15078.6	17036.5	20632.8	18779.8	16054.6	13089.2	11776.5	11314.8	9708.99
637.5	8499.03	8382.4	7983.22	7553.17	8435.14	9115.04	11488.8	8691.27	8262.82	8578.37	8741.44	8584.22	10907.3	9574.8	10673	13489	20172.9	18815.9	13765.3	11858.4	11027.4	11987.1	20108.8	25082.9	19624.6	17045	17456	21905.7	23263.5	65987.4	93905.4	70129.1	34351.8	16763.6	12055.9	11239.9	11567	10956.6	13764.4	15852.7	16330.9	18529.8	22690.9	22379.5	18217.7	13962	11416.6	10428.6	10484.6
638	8940.62	8089.57	8804.3	9887.8	7588.28	12351.4	10611.1	8753.46	7725.2	8295.79	8118.81	8254.61	8009.27	10910.4	10049.3	14711.4	24044.5	24322.6	16256	10801	11732.5	14363.9	23415.4	27768.1	24169.6	19222.9	19426.7	24885.2	28029.2	79993.7	126501	89632.7	40699.3	18766.1	11532.6	10590.8	10672.3	11467.5	14632.2	16487.7	17221	21599.5	27519.1	27116.3	20942.3	15649	12085.4	10178.2	9893.85
638.5	6501.73	7987.6	7415.75	10011.2	8187.89	11017.6	10033.1	10274	7356.98	9144.83	8791.69	7481.92	9325.38	10118.5	10887.4	15520.8	26106	27295.2	17012.8	10969.7	10688.1	16555.7	27151.5	34807.6	26169.4	22536.9	21873.2	26740.1	32600.5	97297.6	149982	107287	50799.3	19975.7	12462.1	10442.4	11052.8	11780.2	15923.7	17290.6	18677.3	23589.7	32108.4	28855.7	23359.7	17910.4	12224	10543.4	10288.8
639	7217.11	8314.91	9431.34	11143.5	8128.7	11457.6	10607	9808.89	8738.47	9373.9	8207.68	8665.86	9397.23	9999.16	10474.8	16446.7	29309	30210.9	20406.1	11533	12078.6	17480.3	30020.8	38109	27648.4	22946.8	23456.3	31311.2	36750.9	118908	186344	130145	58410.3	23065.1	12680.1	10853.4	11053.2	11409.7	15742.5	17952.3	19616.5	25829.4	36403.7	35183.5	28013.6	18405.5	12438.6	10218.9	9873.68
639.5	9540.67	7140.24	8983.08	9728.22	8096.47	12667.4	12242.6	8426.12	8457.06	8228.77	8560.28	8989.46	9865.59	9522.15	12993.5	18421.5	34371.6	35446.4	20432.9	12241.9	11385.6	18556.9	34822.4	46146.3	34108.7	26242.9	26235.8	31907.2	42107.4	146021	227586	160889	69810.6	26341.8	12760	10404.1	11118.7	11509.1	16507.2	19367	20752.9	29579.6	40988.6	40824.4	31616.4	20740.6	13484.8	9642.22	10846.1
640	6095.91	6669.82	9167.87	11458.5	8917.2	13837.2	14331.8	8103.39	8528.22	9375.61	9835.58	8016.46	8718.87	10075.8	11482.8	17525.3	39000.8	41138.9	23121.5	13283.7	13351.9	18571.7	39447.8	51676.7	38837.3	27072.8	29271.9	37108.3	46600.4	164514	260773	187450	78860	26617.4	12404.2	10838.4	10584.9	11113.5	16372.7	19979.4	21778.3	31055	48482.5	46497.8	33309.5	22038.8	13349.5	9538.38	9426.84
640.5	7675.06	8487.12	10006	9469.33	9183.92	12556	13510.5	9497.78	7561.63	10004.2	8071.44	8207.27	9095.79	10233.1	12809.6	19993.6	43799.9	45702.5	24534.3	13807.3	13706.9	20898.3	43316.5	55820.1	38359.3	28990.3	28133.6	37453.5	50913.7	183714	295678	210775	89142.7	31438.9	13928.3	10307	11966.1	11555.4	17317.7	20632.5	23071.7	34718.9	50369.4	49313.6	38587.2	23027.3	14434.1	10720.9	10338.2
641	7988.31	7062.03	9894.28	8886.21	7216.05	13679.8	11301	8893.12	8029.95	7925.68	8659.62	10818	10078	9712.73	11823.2	20628.6	46120.7	49907.7	25506.8	13854.6	14385.1	22373.3	45606.8	55841.4	38747.6	28343.4	29628.3	37306.7	51928.9	202756	327189	230206	96058.7	32496.8	13700.3	9874.15	9863.07	12506.4	17583.9	20185.7	25101.9	36676.8	58625.7	54333.8	40365.2	25855.2	14809.9	10660	9851.94
641.5	9182.42	6583.89	8552.82	10969.5	9844.52	11610.1	11517.2	9180.47	8451.45	8637.9	10121	9259.72	9530.09	10987.1	11957.1	22084.8	50625.6	54400	26609.8	14824	13304.7	22390.8	49939.7	59390.8	40781.7	28717.2	29185.5	36973.2	56835.8	226866	359869	250985	109324	33344	13513.8	11298.5	10770.4	13066.6	18341.9	22054.7	25705.6	40300.7	61375.2	60178.9	43728.7	26785.5	15159	10283.1	9433.82
642	10053.6	8479.22	8681.65	8846.8	8546.97	12070.4	11435.2	8479.22	8416.28	7919.9	8759.87	8878.73	9545.91	12479	11648.6	22449.8	57757.4	61337.3	30510.4	14552	14455.4	25499.9	56918.1	65994.7	44435.5	29856.8	27130.5	38130.2	57871.9	265803	425776	303685	125143	42344.9	14247.7	11002.5	11416.1	11478.7	19701.5	22795.1	28531.3	47922.4	71248.2	72296.4	51794.2	29548.9	14816.9	10683.1	10078.4
642.5	8735.58	9225.27	10810.6	9312.86	8482.9	11448.9	11674.5	7671.84	7981.15	7552.16	8758.8	9549.33	9857.04	11607.9	12089.8	23505.1	65138.7	65247.6	32884.1	16027.7	14030.2	29695.1	62990.6	75255.3	46226.3	28361.5	26167.9	39103.7	66050.6	304783	493115	352347	143133	45379	16235.7	11312.2	10521	12275.3	20580.6	24855.2	31028.4	50417.8	80876.3	78888.7	57796	37146.5	16454.7	10658.2	10699.5
643	7412.67	9100.91	7972.72	10728.5	8047.11	11751.3	11692.4	8524.19	8706.05	7046.82	8627.45	8606.18	10503.1	10089.9	12413.4	23570.7	67707.2	69892.3	35288.7	14736.7	15306.2	28386	65544.5	74919.3	44729.4	29653.8	24935.4	36447.8	66421.8	318366	505316	358107	148168	46303.4	15834.4	11015.9	10855	12810.9	21192.8	26893.9	32279	54450	83171.9	80231.9	58330.1	33149.2	16715.7	9861.78	9594.97
643.5	9232.79	8656.29	8437.21	9566.62	7950.76	8439.44	11674.3	9257.06	7072.59	7538.79	8350.81	7746.97	8778.17	9718.02	11559.3	25113.1	60442.9	68731.3	31507.3	15958.8	13188.4	29243.2	61679.7	70574	45497.9	26608.1	22866.2	36598.4	62104.1	301246	485856	343676	144571	45950.6	15641.4	11349.1	10226	12925.4	22905.9	28000.9	34305.4	52898.9	79093.9	78939.1	56968.1	32875.5	17425.9	10575.6	9221.89
644	7424.49	7485.54	9537.53	9007.83	8520.56	10928.6	10704.5	7375.7	8400.42	7764.16	8936.74	8622.98	10226.6	10292	12215.4	24795.1	63022.3	69459.3	33189.8	14858.6	14396.5	30313.9	64100.9	68737.8	42256.6	25972.4	24927.5	31158.4	62513.8	299577	491166	340905	144461	44317	16159.1	10848.7	10412.6	13657.6	24208.3	29224.2	33974.6	54174.5	81051.5	79862.6	57547	34899.5	16906.2	10751.5	9988.68
644.5	9178.13	6504.31	8499.29	10256.6	8492.9	10162.2	10758.8	6947.58	7625.43	7838.04	7524.57	7603.31	10434.7	10294.5	12232.5	23802	64484.9	68972.5	32890.3	16285.8	14572.3	29330.4	65598.4	70240.3	44509.1	24299.3	21114.2	29836.2	61454.1	308174	496800	351290	149161	47613.8	15018.5	10904.4	12342.4	13402.8	24911.8	32961.6	36558.6	54957.4	82293.7	79119.4	57348.2	34443.3	16032.2	10855.2	9899.22
645	8341.44	8969.68	7488.29	9539.05	6463.65	8463.47	11039.9	8856.5	7969.13	6929.61	7367.2	8462.24	9060.62	10985.2	11663.8	23414.4	67634.2	68365	33467.3	15370.2	14757.5	28125.1	64372.3	69274.6	45756.4	23778.8	22960.2	31266.3	59469.2	305006	502997	352322	147917	46944.1	15554.3	11077.7	11596.1	15256.4	28535.5	36191.7	38816.2	57428.2	82118.2	80491	55744.6	33377.7	17878.1	10746.2	9210.83
645.5	8144.88	7538.79	8495.74	9474.8	7655.71	9637.7	9779.37	8404.24	7932.47	7832.9	8009.04	8883.31	9467.95	10941.6	11724.4	24607.8	65395.5	68318.1	32612.1	15102.1	15580.8	30791.8	64101.5	71977	42682.3	24373.7	21193.5	29946.1	58857.9	313057	507990	357551	148866	46670.3	16352.3	11765.7	10421.3	15575.6	31213.3	41480.8	42971	57165	85455.1	80313.9	58517.6	34779.5	17517.7	11013.2	10200
646	9031.87	7779.16	7362.4	9105.85	7513.37	10894.7	10225.9	7996.66	7579.98	8168.83	8224.44	8501.35	8247.84	9665.74	10570.5	24877.4	67442.5	73103.5	34246.5	15608.8	15640.4	27640.4	65175.5	72724	41488.1	23879.9	19815.5	29134.1	62990.5	328644	523800	378320	157101	51512	16986.2	11337.9	11120.3	15578.8	38043.5	47520.5	44939.1	62125.3	87779.6	83987.5	60973.7	35466.5	17691.1	11433.1	9367.75
646.5	7888.64	6509.73	8079.3	8033.56	8611.07	10751.9	9933.21	10149.4	6794.81	6740.4	7910.11	8079.26	8895.07	10180.4	10876.7	25274.6	67908.1	72865.7	34303.5	15343	13885.6	30385.8	68522.3	77383.5	43437.9	24667.8	20889.4	29619	65710.4	335006	547918	379980	160288	51629.9	16866.3	11759.3	12010.6	16957.6	40793.1	53944.2	51725.5	65617.9	89588.2	84876.2	61989.2	36275.9	17850.1	10722.5	9771.98
647	6682.15	7883.58	7277.74	7822.95	7454.61	10047	9591.46	9495.48	8959.42	7839.9	8866.14	7282.06	10090.6	9409.12	12115	25550	71067.7	71128	36302.6	13912.3	16819.3	31249.4	66089.3	70062.5	44335.5	22770.5	20372.9	30711.4	64012.6	322082	530013	375441	158532	51689.1	16869	10835.6	12678.1	18728.2	46379.9	62803.6	54183.2	66624.9	86627.7	84034.3	59585.6	34745.3	17558.7	11495.8	9532.86
647.5	8101.62	8783.9	8576.77	7340.68	7721.98	10001.7	9413.26	7963.34	7346.36	8264.87	7951.45	8338.5	9365.18	9818.24	10099.6	23737.4	63025.7	69118.7	34211.6	15060.1	15651.4	28180.3	65022.9	68204.5	42614	23033.3	21148.4	29063.5	59436.3	303498	491530	348250	150286	52535.9	17960.1	10274	13479.9	20852.5	62478.3	79430.2	67424.3	67877.5	87856.8	80469.5	56508.2	31974.8	16164.4	11099.5	9662.48
648	6795.68	7754.38	8200.62	9109.92	8820.67	9842.28	10320.1	7464.04	7522.64	8631.12	8099.72	8166.49	8559.94	9799.86	11517.9	23745.4	56820.6	59900.4	29716.2	13309.9	14109	27158.6	57383.3	63477.6	35184.7	21003.1	19295.5	29764.8	57155	273814	446196	326242	147607	52910.1	19206.6	12075	13634.5	26758.9	84871.1	111632	84053.1	74480	84616.4	74815.5	50973.2	31342.4	15146.5	10529.6	10497.8
648.5	7984.49	8583.39	9626.98	8664.92	6760.79	9590.36	11348.7	8470.06	9199.23	8411.92	7798.26	8375.74	9047.63	9877.32	11774.3	19948.1	53837.2	54894.1	28758.2	13704	12837.4	25139.3	52611.6	56537.1	34644.3	21919.6	17655.9	27858	55296.7	242373	398800	283522	132255	52536.2	20329.2	13256.6	14892.2	30163.4	99323.9	135472	98336.2	77809.9	81820.9	68505.1	46160.7	29545.9	15052.5	9588.68	9594.22
649	8814.58	8162.62	10123.2	8835.5	8263.72	9267.2	10169.5	8682.97	8796.78	8295.94	9039.74	6978.57	9152.09	9618.68	11050	20605.3	48206	49615.1	27283.3	14066.4	13143.5	23373.2	51251.7	52088.5	33470	19479.5	18930.6	27939	52153	225759	365411	263564	128019	51935.6	19994.3	11880	16299.9	32388.1	112004	154967	108232	80446.4	75010.6	64016.7	45713.8	28221.8	15530.4	9692.5	10116.7
649.5	8482.89	7046.9	8861.14	9487.85	6918.76	12076.8	10700.4	8003.28	9398.23	8168.28	8371.89	8479.07	8588.1	9124.72	10868.6	19781.6	49033.4	48481.8	26700.9	13714.3	12490.9	22004	47614.5	51241.5	30874.5	18560.7	19007.7	27287	53463.1	218533	354413	259866	129859	56719.9	21487.9	13930	16791.6	35590.2	133263	181458	125282	89011.2	77095.7	60670.8	43684.8	26576.7	15316.4	10371.6	10789
650	8754.21	9332.18	9318.63	9624.84	8412.09	11301.1	11740.6	8348.97	7775.65	8289.43	8809.9	7451.66	10276.9	10370.2	9853.94	19766.7	47187.5	51286.9	26740.5	12671.8	13543.1	23621.3	46524.3	50031	31912.1	20020.4	18653.4	29796.1	56148.4	216659	347910	258724	136059	62221.5	23172.8	13476.3	18531.9	43642	166294	227075	150547	101854	80933.3	64209.3	43710.2	26801.5	14585.1	10892.8	10180.6
650.5	7687.35	6677.75	10387.8	9195.44	9376.05	11547.8	12590.2	10833.8	8293.3	8471.22	8205.98	9403	10318.7	8934.88	12062.6	19380.9	48380.8	52094.1	25441.9	15084.8	12501.6	23296	47780.6	50965.8	32297.5	19825.8	19118.8	31724.8	56545.6	231402	361796	261896	143787	68188.3	26405	15023.7	21152.2	47920.1	185093	257110	168710	109073	86900.9	63061.8	43210	27478.4	14099	10421.6	9925.33
651	8637.07	8438.39	10063.1	10270	8701.97	11227.9	11846	9156.04	8548.02	8921.03	9579.17	9437.93	9211.62	8873.93	10594.8	19731.6	48566.1	49811.8	26937	11988.6	13378.6	23488.3	49072.9	53573.7	31993.7	21260.4	18603.6	29316.7	59117.5	232128	366675	270465	146188	66684	25867.3	14076.2	19490.5	47231	179575	247874	171734	109685	89951	65011.7	43510.5	27114.3	13804.1	10189.4	10277.9
651.5	8295.92	8024.66	9212.58	9081.89	8201.15	10704.1	9521.14	9544.55	9191.81	8098.35	7555.18	8034.27	8577.93	9866.67	10778.9	19588	49449.1	52534.5	28098	14073.4	13699.3	23627.4	50129.6	53526.4	35529.2	18872.4	17932	31964.9	59961.5	234544	373013	272423	146584	68621.3	25234.9	16060.6	20292.2	46747.5	172227	241044	167797	111658	84523.2	65372.9	46192.7	28375.6	15018.9	10390.5	9815.76
652	8008.38	7812.21	10563	8212.43	9246.03	11656.4	11474.6	9321.76	8940.91	8878.54	6824.65	9648.12	9512.94	9116.3	9881.9	20248.4	51136.6	52291.2	25177.5	11228.6	12268.1	21783.7	47667.2	53881	36532.4	17979.9	18763.3	29731	63003.2	238831	380684	283127	156451	72725	27181.5	15756.7	21677.2	53239	213412	281408	194668	127595	95053.2	67702.2	45550.9	26704.4	15943.2	11218	10654.4
652.5	7337.62	8949.19	10367.8	10671.2	7740.49	14874	11262.9	9743.44	8257.85	9334.28	8988.51	8694.42	10292.1	9497.73	10603.9	19453.3	48425.8	47917	28220.6	12777.8	13092.5	21806.7	45490.2	54005.9	33089	19472.5	19056.1	35436.7	65078.1	231635	367784	280145	166037	83363.1	31921.5	16883.3	24907.3	68191.5	268646	373523	247631	146490	100062	64991.5	42356.8	27268.8	14997.6	11181	9499.91
653	9718.62	8241.2	11521.2	9943.35	9172.68	13388.6	13016.7	9576.93	10322.5	9922.06	8471.28	10504.5	9962.05	9858.84	11764.5	20083.9	45981.5	48203.3	26288.9	12421	11631.8	23572.3	47002.9	51344.7	31362	20619.2	19600.6	33222	65146.4	229080	351386	271767	176534	99166.9	34898.3	17580.5	27193.9	78787.4	326946	449147	291824	174397	110942	64419.6	44966.3	25812.5	15887	10646.2	9998.98
653.5	7709.1	9791.82	11469.1	9947.19	7408.81	14965.9	14064.5	10168.6	9348.15	9743.12	9757.86	9734.54	10493.1	10212.6	10988	18844.6	44665.2	46471.1	23648.5	12820.9	12550.2	20593.3	42737	46873	30646.2	20549.3	20141.2	35789.1	66712.8	226098	345006	261961	182849	101777	38615.4	19869.6	31381.5	94022.3	391647	541238	347838	199995	112226	64788.9	39465.5	25871.8	14437.9	9777.93	9897.68
654	9579.85	10172.4	10904	12068	9626.57	14058.2	11217.4	9882.33	10401	10293	8116.74	8201.92	8987.48	8604.1	10693.9	17450.7	43023.6	43106.3	23302.6	12544.7	12199.1	22969	40693.1	46224.6	29197.9	18430.6	20216	36880.2	66487.7	219777	331518	257279	186240	112433	42172.3	20641.9	33326	98647.7	421188	585303	375118	207724	117483	61769.8	40010.9	24573	14248.8	10290.2	10161.4
654.5	8391.16	7843.88	11288.7	10854.7	7965.05	12138.9	12076.9	10563	10770.1	8633.72	7322.31	8137.51	9295.36	10027.1	10005.7	17064.7	40309.9	45846.5	22111.6	13309	12449.1	20061.8	39982.6	43796.6	29083.7	20254.5	19596.6	37520	66096.4	202704	317124	245546	177159	105375	40667.1	18350.4	31122.5	94308.3	391843	540499	353993	199694	111446	60182	37515.4	24221.9	13451.2	10182.6	10551.6
655	7707.09	8814.32	10031.8	9452.41	7946.64	11997	12577	9719.25	10351.4	8923.15	8450.23	8867.86	8618.45	9792.53	9132.67	17989.7	38255.2	40702.9	20523.2	11837.8	11869.6	20691.1	37067.2	41984.5	26721.2	17842.1	17727.9	31000.1	60942.8	192089	293062	233388	162236	92694	38075.1	18159.5	28635	82307.2	343095	474716	311706	173221	100398	56127.9	36361	23876.9	13260.6	10158.9	10070.5
655.5	8648.25	7230.83	10191.5	9839.92	7129.12	15001.6	11908	8244.68	7876.24	9545.2	7724.92	8834.8	8475.54	8903.28	9233.71	16063	35760.5	38247.5	20557.5	11490.9	12045.9	18941.8	36496.2	39927.5	26032.9	17239.7	18835.8	31738.5	56423.6	177876	269411	208012	147251	84437.9	33959	18178	27765.9	73780.2	306440	431666	281788	159551	94215.8	53386.5	34753.2	23008.6	13073.2	10664.3	9146.52
656	7241.53	9788.01	9228.7	9839.75	8295.16	13503.9	11197.7	9753.86	8929.81	9856.3	7314.91	7328.97	9791.68	8697.97	10003.4	15199.3	33480.4	34429.5	20812.2	12669.8	11281.5	18571.9	32748.3	36082.5	25046	15672.2	16529	30513.8	54196.4	162205	245581	199092	142917	82033.7	31209.5	17234.4	26229.9	74312.9	292431	408391	271212	152837	86053.5	48341.8	31485.1	20674.2	12861.9	9395.43	9747.05
656.5	8634.54	7488.93	10214.2	10030.7	8994.61	11075.1	12620.1	9969.51	9745.8	8885.41	9554.47	7996.14	7700.29	8829.1	9060.38	13690.9	31567.1	33762.3	20008.7	11236	12772.2	16723	31333.8	33972.8	22142.5	18622.6	16696.4	30911.3	48119.9	148353	227109	181214	131031	82335	31992.3	18078.8	24166.7	71494.3	291065	413118	264682	148070	82553.1	46078.5	30948.7	20928.8	13941.5	9631.06	10186.1
657	8034.12	7659.33	10694.7	9583.53	7290.26	11502.4	10666.2	9919.02	9642	7057.22	8430.59	8535.17	9090.81	9175.13	8254.1	12468.8	29942.3	28942.2	17992.8	10249.1	10360.4	15554.5	27808.6	32117.2	22094.3	14781.5	16026.1	29158.8	47699.9	131366	196925	163080	124564	78053.8	32870.3	17347.3	25651.9	71484.1	293364	402110	264681	144422	79241.1	41338.1	26899.7	18785.7	11918	8998.3	10133.2
657.5	8709.75	7188.45	9841.6	8439.6	8945.56	13507.5	11060.4	9034.22	10455.1	9279.8	8457.42	8241.21	9081.63	10671.8	10014.4	13834.6	25168.4	25929.8	16326	11249.7	10557.5	16136.1	24583.4	27945.6	20548.1	14345.8	16528.6	27010.7	46670.9	116827	173214	145472	118080	79438.8	32995.7	17811	27922.5	73250	301107	419256	267660	144250	76271.4	37870.6	24790.5	16843.1	12445.8	10237.7	9072.82
658	6755.02	10026.6	10221.8	8843.4	8998.6	12425.2	10588.4	10618.8	8222.83	10320.7	7625.96	8193.49	7038.2	9896.72	10339.3	13097.3	23025.9	22310.5	15178.3	9140.71	11448.8	13126.4	22150	23970	18600	13983.8	15820.1	29513.3	45740.6	103618	147423	127355	115483	78226.7	34285.5	15527.7	27273.8	77859.3	315644	427155	283422	150601	73893.8	34390.6	22373.9	16174.8	10794.9	9385.48	9636.2
658.5	7575.4	8051.81	9307.86	9468.11	7840.61	10964.3	10860.7	8799.48	9143.38	7937.1	7858.16	8982.57	8576.3	9155.27	9418.5	12337.2	22036.6	19765.3	14075.5	10017.8	11134.4	12666.4	20422.7	23140.4	17562.9	14925.6	16156.1	30679.3	43144.6	93540.7	128792	113995	113885	79429.5	32710.1	17854.3	27513.5	82370.2	333002	459257	296325	158200	75512.9	32676.4	21487.2	15746.2	11528.6	9681.03	9174.87
659	7511.06	11105.4	10911.4	9876.28	8649	11262.5	12064.4	9302.46	9462.72	9837.89	7742.82	9160.27	7808.79	10212.9	9867.76	13142.6	18823.1	18677.1	12733.5	10742.9	9362.83	11636.4	18169.8	19302.7	17405.1	13007.4	16244.2	28834.1	43400.9	83005.2	112655	108047	112269	82357.9	33884.9	17625.9	27839.5	79110.5	329386	454533	294877	156411	74214.1	28529.8	19733.9	14218.5	10636.6	8968.26	9526.5
659.5	8286.61	8532.28	9006.65	9530.74	8135.03	12369	12517.3	9537.35	9479.81	8366.35	8322.35	8359.46	6729.54	8816.22	10067.4	12468.4	17265.3	16648.3	11457.2	10272.8	10315.5	11564.9	17599.5	20117	15655.2	13945.2	14944.2	28781	39950.5	78077	100452	95435.6	102472	77763.7	33832.6	17391	28054.3	80130.9	328631	453125	289393	148788	69983	28451.9	19080.1	13168.4	11257.5	8896.81	10057.9
660	7900.21	9229.78	11564.9	8475.36	8326.34	13178.8	12569.8	10816.3	7999.11	9557.46	8169.34	9831.88	7886.65	9442.53	8715.63	11657.1	16477.5	16454.6	11641	9953.99	9183.76	11547.2	16718.8	19949.8	15272.3	13993.8	15875.8	28461.7	40621.4	68353.9	91874.8	87499.8	102165	74491.5	32426.3	17683.3	25885.7	77640.3	321042	450166	290708	148167	68244.9	25737.5	18409.9	12227.4	10550.7	9089.1	8500.77
660.5	7515.35	8237.56	9927.28	10214	9708.14	11476.8	11414	11140	10357.7	8871.47	7542.95	7881.47	7557.66	7999.59	9964.86	10445.5	14808.7	15735.1	11284.8	9814.42	8963.49	11000.3	14205.8	17570.2	15036.3	13870.4	14980.8	27725.5	38238.9	66971.1	82377.9	85677.8	106195	78301.5	34701.8	17618	27797.8	81416.9	339383	458810	297185	154199	67949.6	26363.4	16720.6	11518.8	10817.6	8565.86	8999.75
661	9476.24	11149.3	10582.9	11709.4	7538.11	12692.6	11943	8565.68	9571.92	9096.6	8812.17	8441.06	8800.82	9219.13	9973.96	9783.55	14199.1	14511.3	12672.1	9608.33	10099.6	10807	14237.1	16786.8	13950.9	13257.5	13996.7	27528.5	37828.1	62013.2	77384.4	81885.4	109057	81301.9	34554.7	16152.2	30056.7	83182.8	344021	484614	309507	161240	68482.1	25107.5	14889	12445.8	10234.7	9360.84	10232.3
661.5	6017.24	10583.1	8287.23	10680.6	9128.72	13508.2	12853.1	8532.18	8071.47	9017.49	9056.4	8049.54	8860.58	10229.8	9377.46	10628.6	13078.5	13969.7	11595	9557.94	9336.32	10156.5	13149.5	16620.4	12824.4	12980.4	15252.5	29796.1	39543.2	61921.4	74233.2	77546.1	105828	77003.3	36862.2	16553.9	29178.4	83966.9	348040	486737	304956	158817	69351.6	24893	15504.1	13033.6	10230.9	9814.89	10204.8
662	6372.42	8894.73	10460	11009.8	7405.63	14205.6	13030.4	8399.55	9919.02	9792.8	7983.55	7789.11	7498.85	8481.08	8583.26	10344.8	14666.2	14173.8	11013.4	11531.2	8881.8	11444.2	13760.9	17309.9	15432.7	13984	15062.5	26861.2	36124.2	54972.5	68388.1	74403.4	100797	78175.6	34357.4	17082.5	28168.1	77244.7	326871	459224	286977	151928	66230.3	23427.8	13515.2	11506.2	10937.7	9727.12	9118.28
662.5	8335.95	7559.31	9509.89	9532.9	8055.53	12368.4	10596.8	9088.33	9828.81	9697.63	8006.13	7233.55	8478.34	8515.11	9600.31	9475.26	12609.8	14520.6	10881	9318.54	10573.1	11491.8	13947.1	15246.5	14753.4	13995.3	13552.8	24968.4	35084.2	52898.4	64738.6	66312.9	90332.5	73046.9	32919.1	16962.1	25607.8	71277.5	306037	420438	277476	139995	61551.5	23656.3	14740.6	11026.6	10078.9	9693.98	10301.1
663	6081.75	7603.48	8814.01	9811.39	7378.59	11584.2	11328.4	9660.62	8794.53	7954.72	8504.93	7395.34	8587.75	9266.8	10025.7	9759.76	12380.9	12923.4	10720.9	8294.71	9116.94	10898.4	12189.4	15053.7	13433.1	13093.9	13719.6	25453.4	32346.5	48316.9	58847.9	63841.3	84293.4	66279.8	29687.3	16202.6	25028.6	71484.7	289399	395183	254918	133206	60095.2	22137.8	13879.2	12379	10199.4	10018.8	9514.79
663.5	7664.6	6509.66	10330	9944.1	7026.25	11306.8	10882.5	9332.13	7233.02	8715.54	6983.6	9509.3	6805.18	9149.38	8745.58	9927.39	13411.6	11942.3	9217.57	9392.6	9306	9429.71	11876.3	15224.5	12098.7	10700.1	13619.5	23932.9	32441.9	46494.8	54243.4	62186.8	83394.8	65953.4	28707.4	15531.5	24579.7	68921.4	270643	379664	243982	123520	54899.3	19768.1	13575.5	10705.1	10115.5	9620.81	10116.2
664	6492.05	9750.58	9902.54	9965.23	8417.99	10026.3	9655.1	9772.37	8169.9	9064.02	7417.68	7950.76	8804.22	9630.24	9712.61	9707.9	11128.3	11339.1	9933.36	8042.99	10042	10235.6	13352.9	13693.9	13437.6	12802	14481.3	23438.1	31305.5	47076.4	54370.9	54794.6	76239.8	64118.5	30457.3	16381.5	23586.8	66700.8	266886	373452	237049	125185	52822.6	19897.2	13756.8	12164.1	9763.46	9087.2	9877.4
664.5	6170.62	7676.99	9948.39	9801.52	8379.81	10073.3	10580.1	8397.11	9380.7	9583.11	7830.2	6766.86	8387.97	8557.84	8015.7	10128.9	12002.3	12066.9	9124.92	8861.89	9475.25	9991.46	11966.5	13793.6	12606.8	12159.8	12601	22272.6	31097	42775	51914.8	58314	74854.9	62510.3	26798.1	15128.1	22893.3	64223.6	256273	353413	227455	118929	52464.8	19731.7	12749.1	11158.5	10385.8	8590.12	9595.05
665	7343.35	8209.18	9535.17	9115.79	8344.38	9949.16	8722.73	9066.08	7036.35	7423.75	8681.72	9098.62	8078.56	9540.74	7723.16	9818.42	12803.4	10094.6	10521.6	8327.86	8451.51	9376.12	12991.8	13358.7	11602	12723	13393.2	23380	28264.3	41182.7	47250.4	51594.3	69438.1	61731.6	27259.2	14885.5	21556.9	62589.1	236320	328757	212639	109360	49249.9	18994.9	13069.5	10321.5	10063.4	9720.55	10593.2
665.5	5748.99	7659.99	9458.46	9891.15	8357.42	10395.6	9699.78	9074.99	10034.5	8440.42	8476.04	7489.73	7558.21	8270.02	8736.59	9706.3	10522	11532.6	10374.9	9037.96	9379.24	9290.39	10878.7	13987.4	13730.6	11849.8	12607.5	21765.4	29676.8	35730.7	43440.9	47564.4	67368.9	52839.7	24515.5	14872.4	22830.5	54360	215680	303817	197659	102231	44134.7	19194.7	12488.1	10007.6	9897.03	10027.2	8549.61
666	6682.28	7287.96	8922.7	8843.25	8051.36	9053.75	11191.5	8515.38	9160.46	8041.43	7269.5	7645.22	8853.23	9593.12	9308.89	9214.29	11544	10737.6	10331.3	9952.74	9861.69	9317.83	11914.6	13112.2	11897.7	12459.1	12626.5	19686.4	24630.9	35567.8	41915.7	45428.4	59793.9	49484.4	23966.4	13920.9	19064.7	51917.9	199100	274992	180427	92723.9	42969.2	17535.4	11748.7	11049.2	9511.7	9597.76	9233.59
666.5	6901.94	7307.1	8657.62	9382.4	7934.13	11778.1	10626.2	8633.88	8880.72	7637.43	8219.71	6683.68	8317.96	9568.69	8589.05	11414.1	11897	11687.7	11100.2	8879.15	9544.75	8996.99	11249.7	12174.5	11556.1	11436.1	11945	19756	24482.7	32619.6	39167.9	42535.3	57165.8	46453.1	23596.1	13246.7	20167.5	47116.2	190027	257506	165722	86025.4	40607	17183	12011.9	11214.8	10410.8	9560.13	9347.06
667	8231.52	7483.57	8411.05	8103.19	6972.9	9976	10194	8130.55	8984.36	8411.57	7360.43	7548.18	6294.23	9455.02	9179.81	8894.84	10606.4	12487.9	9696.53	10095.1	8914.35	10232.5	10188.2	11705	11299.1	12255.9	12288.3	19906.8	24150.8	32162.1	37966.7	40971.5	53916.2	44193.9	21994.7	13386.4	19149.5	47569.4	174811	244333	156331	82444.5	38474.4	15825.8	11313.1	10088.3	9620.21	8829.8	9863.72
667.5	6773.7	8483.96	8086.83	7959.55	7316.1	9525.95	10517.7	8957.23	8032.82	8291.85	7617.78	6927.45	9252.74	7132.14	9714.25	9032.94	11413	10042.2	9389.05	9278.39	8354.07	8750.89	10573.2	11223.4	12423.3	12682.8	13342.8	18125.4	24218.6	29606	32595.5	37815.7	49671.3	41956.8	20256.4	13987	17939.6	42213.5	165657	226101	143814	78992	37447	16718.2	11092	9759.91	10202.9	8236.92	9953.3
668	7289.86	5445.97	10075.6	9920.48	7368.06	7559.27	10502.3	7889.69	8672.01	8440.32	8428.41	7873.44	6880.64	8695.29	10271.9	9955.33	9814.01	10699.8	10806.1	8105.18	9093.07	9863.63	10884.2	13294.6	12120.3	11276.7	13518.5	17195.3	22998.2	28829.5	31092.6	34430.2	48802.4	36923.7	20315.4	13771.1	19356.3	40915.2	151972	212590	138052	72764.9	32547.7	14410.2	11628.6	10874.5	9414.85	8845.5	9881.41
668.5	7216	8566.68	8993.76	7459.96	7769.01	9120.57	9714.96	7535.28	8114.33	8220.06	8560.09	8757.68	7235.67	7829.92	9386.04	10058.5	9969.11	9840.77	9924.19	9028.31	9182.57	8674.98	10370.1	11587.3	12243.9	11765	13012.4	16672.3	21891.3	26882.8	31401.6	32690.8	43197.2	34920.2	19287.9	13284.1	17182.5	38903.5	140285	190301	120183	64643.5	29804.1	14087	11312.2	9624.56	10468.2	9618.68	8773.73
669	6064.95	9701.86	6919.49	9051.7	7936.59	9024.68	9718.58	7654.54	7926.43	10467.5	7361.94	7852.36	7620.45	8704.6	7585.49	9093.75	10163.9	9965.7	9569.5	9221.5	8092.69	10303.5	9583.08	11705.2	11024.9	10382.3	12251.4	16799.7	20760.2	26511.7	28024.8	30538.4	39936	33158.8	18001	12325.6	15846.6	31831.2	127501	169469	110194	58081.8	28396.9	14425	10918	10474.6	10037.1	9167.98	9168.84
669.5	7508.63	7352.97	6623.21	6909.58	6365.97	7500.52	9690.01	9026.27	7570.31	7180.63	8781.5	7050.03	9591.51	6401.26	9129.58	8106.61	10352.1	9820.9	9372.57	8877.84	10207.6	9587.64	10167.5	12137.5	12239.7	11049.5	12924.5	16291.5	20546.6	23302.1	25422.5	27467.9	35982.4	27816.1	16995	12065.1	16126.2	33020.7	110294	145653	99493.5	52828.8	26653.5	14122.9	11365.7	10295.6	9372.8	9746.26	9021.2
670	6766.07	8600.82	8286.3	7070.2	9809.38	11267.7	9653.15	7184.55	5469.58	7403.94	6293.17	9439.13	7688.42	8190.26	10377.2	9942.41	10272.8	10600.8	8973.72	7554.33	9270.19	8545.13	11108.2	10257.4	10063	10536.2	11484.2	16682.1	17558.3	22618.6	25133.9	26252.7	32322.1	27756.7	14901.6	11471.2	14188.7	27297.9	94022.5	122727	81520.1	45105.7	24192.2	13080.4	11102.4	9533.22	10301.6	8822.05	8225.35
670.5	5466.06	7267.53	7684.02	7863.6	7990.88	10857.5	7957.32	6746.25	8053.5	7654.44	8214.61	7768.06	6951.29	8656.6	9191.41	9100.58	9002.84	8997.57	8522.75	10441.8	9470.53	9473.49	10485.9	11161.8	11184.6	12401.9	13112.6	15024.7	15981	20229.3	21059.9	23631	28131	23213	13977.8	11109	12362.1	25493.3	78558.6	104954	69388.6	37701	22181.1	12446.3	11059.1	9597	9193.97	9429.96	9692.3
671	7937.39	7394.59	8654.09	6572.89	7109.23	9039.82	6620.16	8580.86	8712.22	7059.78	7868.08	7073.26	8725.56	8661.49	8198.75	7617.46	10604	11477.3	9747.55	8292.32	8953.93	9944.26	10324.7	12125.3	12121	12553.8	11448.8	14096.1	15658.1	17835.1	19563.9	20814.2	24996.4	21480.3	13955.6	11871	13035.8	22251.6	67305.6	89955.8	58309	33833.2	18128.1	12850.6	9968.37	8689.12	8844.67	8813.67	8534.78
671.5	7084.08	6983.43	7474.92	7369.37	6253.5	8380.26	8728.19	7594.8	7592.61	8712.43	8186.84	7238.16	8466.13	8658.8	7701.47	9524.5	10855.1	9397.93	9759.79	8474.23	8546.65	10236.5	10022.1	12322.9	11576.7	13894.1	12253.4	14861.5	15513.2	17310.7	19967.9	19569.3	23311.6	19447.3	13200.6	10793.9	12431.7	20310.8	56400.2	80158.5	50170.3	28886.2	17563.8	11538.2	10706.9	9430.29	8779.27	9427.9	8515.75
672	6671.33	5540.14	8516.63	6622.91	7888.78	8777.87	7115.82	6818.58	7920.23	7907.33	6894.37	7527.38	8040.95	8901.1	8803.58	8751.34	9657.76	9093.55	9339.56	9364.43	8872.12	8945.28	10287.8	11430.9	10864	12022.7	12662	14438.2	15536.3	15334	17505	18514.2	22463.1	17949.1	12376.5	10009.2	12620.2	19517.9	49418.1	69008.4	45395.7	26626	16491.1	10947	9922.38	8584.47	8833.47	9162.26	9425.33
672.5	7197.22	6747.76	10534.9	8905.2	6117.88	9179.36	8200.76	7216.51	7785.19	8111.83	6217	7717.71	6882.57	8859.23	7969.71	8580.27	9812.02	8326.61	8888.39	8258.63	8591.7	9796.49	11356.2	12266.4	11419.6	11722	12501.1	15458.3	14879.8	15536.2	17692.3	18182.8	19481.5	17514	12290.2	10711.3	11789.3	17171.8	49271.6	61845.4	43957.8	25940.6	15521.3	10895.4	10239	9893.18	9230.82	9265.66	9257.25
673	7154.73	5610.8	8314.61	8311.35	6554.82	8816.14	7336.59	8150.17	7690.32	7372.14	6592.32	7529.9	7515.54	7272.04	8290.55	8956.43	9025.31	8880.87	7916.81	11479.2	7273.58	9552.38	8796.02	11719.8	10488	10591.3	12901.6	13751.4	14907.4	18048.2	17549	17231.2	18454.4	16366.8	10900	10850.8	12086.7	15911.1	42448	55877.5	37330.9	24908.8	14862.5	11097.3	10106.3	9895.4	10598.4	9394.94	8053.98
673.5	6837.5	5323.17	6497.09	8838.37	8142.57	10263.9	9350.33	10398.1	8283.48	7972.26	8115.72	8273.52	7911.03	8288.22	8425.43	10549.4	10684.1	8807.32	8816.12	7778.07	9502.3	8877.55	10347.6	11358.2	12606.4	11265.6	11789.9	15429.9	13222.3	14675.5	16308.5	15867	17983.7	14946.2	10951.2	10665	11583.7	17015.2	40222.9	49033.6	35853.4	21832.5	14009.5	10919.9	9801.81	9493.2	9176.13	8005.11	9465.53
674	5761.22	8431.77	7352.73	7481.72	7209.02	7081.45	8174.27	7703.53	6028.19	7911.73	8256.36	7088.96	9981.37	8481.69	10732.1	9582.72	8967.04	7886.43	8558.59	8243.28	8093.36	9193.29	10080.7	10831.1	12526.7	12607	11582.9	13312.2	12872.8	12803	15555	14187.7	16909.7	15200.6	11943.2	9657.44	10568.1	14719.7	36562.1	48827.4	33237.4	20313.9	14561	9801.42	9667.76	8525.19	9279.88	8638.27	9363.73
674.5	4764.93	7842.64	7752.08	5783.5	8517.06	9340.6	10405.5	7719.33	7398.19	6417.04	7881.61	9107.22	7505.28	9574.85	9686.12	7564.26	10032	10156.8	9171.32	9145.62	7757.2	7959.19	9580.32	12390.7	11644.8	13243.1	12573.4	14989.6	12447.2	15237.9	15830	15238.5	17674	14088	12618.8	9195.34	10905.2	15380.7	33419.1	43323.3	29953.6	20096.1	13744.7	10846.9	9008.76	9004.41	8616.68	8928.38	8544.98
675	7925.89	7050.41	9588.82	8038.54	6184.84	8511.58	8749.76	9297.18	6504.19	9199.84	8691.1	7629.38	8270.75	9830.08	9908.57	8056.16	9580.87	8127.34	9690.93	9737.18	8786.53	8845.29	9139.27	10490.3	11554.4	11950.9	13642.1	14104.8	13967.6	14096	14765.3	15052.9	15107.8	14871.8	10344.1	10019.2	11530.7	13449.1	31176.4	38665.3	27802.1	18229.2	13306.6	11570.4	9545.7	9431.62	9662.9	8066.59	9170.5
675.5	7021.37	7512.8	7942.3	6630.95	7093.42	8084.3	8339.2	7684.46	6111.38	9197.54	6800.66	7763.35	7731.52	9286.07	10463.2	10440.6	9539.02	8987	8940.81	10299.5	9093.59	8521.27	9669.07	11315	12375.4	10881.7	11807.2	13521.4	13690.3	14357.9	14585	13546.5	13985.8	15433.1	10413.1	10233	10310.9	14812.3	30658.4	38292.3	26780.7	17584.1	12394.2	10050.5	9818.66	9657.94	9686.99	9307.26	8322.42
676	7588.67	7168.53	5879.5	8212.43	7576.86	9303.14	6875.94	7614.31	7943.68	6641.11	8624.68	7574.09	7625.19	8621.59	9593.05	8246	9409.64	8732.18	9488.93	8582.9	8096.14	8791.89	10879.6	10624.2	13520	15171.2	12194.2	14562.2	13802.2	14435.2	14172.3	13274.8	15597.6	13862	11238.2	10378.7	10469.3	13895.7	26961.9	35650.1	25592	18106	14347	9837.99	9682.21	8769.02	9851.54	8594.04	9026.17
676.5	7610.02	7470.53	7557.93	8139.25	6049.03	7293.07	6409.9	6728.37	9578.65	7229.45	7271.07	7722.12	7190.82	7565.58	9551.41	10916.2	9218.75	9006.53	8594.01	7438.71	8630.95	8276.38	9235.69	12267.3	13502.3	12928.9	13143.8	16851	13928.3	14525.3	13912	13583.6	15448.4	14640.3	11455.3	9434.02	10751.7	13862.7	26422.2	33316.2	24766.1	17877.1	12991.6	10088	9604.2	9994.43	9564.59	9383.84	9647.68
677	7714.91	7870.36	8500.03	7440.5	7303.31	9917.76	8318.71	6420.65	7020.69	7969.39	8273.32	8687.02	7471.19	8245.31	10105.1	8723.01	9082.57	10738.9	8458.46	8700.93	7720.46	8615.14	8575.36	14032.8	13875.3	13367.2	14650.5	16111.2	14230.7	14717.4	14930	13519.5	14355.8	13370.4	10749.7	9980.38	9533.52	12568	23949.9	30946.2	22058.3	16548.6	12619.9	11038.6	9014.66	9909.19	10043.9	8589.41	9290.18
677.5	7333.15	6624.9	7355.18	7934.33	7276.36	9140.79	9523.87	6461.84	8688.7	7784.03	7729.19	7608.5	7733.77	8250.12	10042.5	10378.9	9913.49	9979.11	10195.5	7997.44	9258.55	8003.82	10157.7	14098.3	14674.9	15752.7	15983	18750.8	16311.4	17245.1	16480.6	15174.9	13631.9	11910.6	10523	9081.51	10164.1	13609.1	24280.3	28694.3	21217.8	16248.5	11998.7	10199.3	9376.79	9344.41	9282.4	8906.96	8526.8
678	6825.32	7243.41	7115.1	6417.07	6456.75	8852.43	7894.34	5831.72	5458.31	9600.93	8127.96	8238.67	8053.58	7755.17	10498	11693	9438.55	9119.31	10573.3	8325.53	9002.17	9123.6	11770	13645.1	15281.1	14809.7	15091.5	21147.2	17254	14398.6	17651.3	13692.1	15131.3	12148.9	11223.6	8537.46	11240.9	12358.4	22857.2	28822.2	20932.9	15851.8	13061.9	10768.9	9785.84	10158.9	7985.9	8918.05	8554.18
678.5	6672.36	6672.09	8615.58	5735.66	5773.47	9545.72	10398.4	8904.87	7856.43	6305.88	7743.51	6485.87	8366.74	9307.06	9041.51	9019.84	9515.55	10615.3	9249.86	8512.49	8845.55	8942.63	10432	14767.7	16664.4	17443.3	16735.5	18810.2	18686.8	17759.9	17205.2	15707.2	14306.6	12103	10230.4	9860.94	9803.56	12723.4	19778	26422.8	20650.2	15276.8	11664.2	10683.4	9784.83	9385.58	9852.65	9274.07	8591.53
679	8247.2	5407.73	7432.93	7678.07	7394.21	10347.3	9402.64	9351.27	8076.95	7131.49	5840.66	6795.83	8442.11	8448.84	8978.96	8917.87	11843.9	8552.6	7814.58	9015.77	9408.36	7699.19	9371.66	15823	16040	17146.6	18746.5	20884.8	17900.7	17627.6	18699.1	16338.8	13439.2	12265.4	9535.97	8840.49	11136	11176.9	19574.1	23490.3	19209.1	12944.3	12468.4	10602.3	10035.8	9390	8076.94	8309.11	9686.69
679.5	5639.94	6624.91	8219.2	7897.29	7539.64	10818.8	9391.54	7427.11	8343.17	6585.03	8717.17	8567.98	8414.84	11299.6	10241.9	9369.75	10930.9	9611.92	7168.36	9250.05	7389.16	9454.66	10417.2	15062.2	15777.1	15540.1	19426.3	22577.5	18364.5	15163.1	17160.8	14003.1	13460.7	11951.6	10246.2	9608.79	10435.3	12034.4	20490.8	24115.8	17803.7	13595.2	10409.7	11145.2	9415.97	9237.88	8670.49	9121.02	9184.49
680	8129.9	6683.35	10337.3	7734.7	7400	8190.55	8710.63	5807.25	7723.48	7204.38	7502.37	7019.14	7579	8421.82	8857.43	9348.4	11059.6	9597.42	8744.63	7685.75	9853.57	7691.3	11548.1	16238.4	14877.8	17045.7	17761.2	21017.9	16901	13921.4	15092.2	13891.2	12649.4	11327.6	9810.97	10152.7	11106.3	11777	17805	22633.6	15652.5	14739.9	10496.4	9832.22	9559.6	10107.7	8843.28	8694.21	9066.78
680.5	7436.93	6204.6	8529.43	9704.96	7626.71	10477.6	9010.44	7631.92	7010.62	6281.26	7941.92	7268.75	8236.03	10698	9456.55	8923.55	10425	7596.62	8150.38	9097.15	7383.12	8756.8	9751.4	14532.2	16307.7	16379.4	15535.7	21778.5	16975.8	14637	15748.1	13119.7	11833.3	12194.5	11100.3	9606.01	9538.79	11293.1	17083.7	20812.9	16676.4	13604.8	11518.2	9886.74	9172.18	9483.25	10090.3	9004.33	8317.16
681	6103.97	7085.31	7137.14	8371.74	7428.48	9470.87	8006.82	6537.34	6350.47	6934.37	7120.1	8085.66	9542.9	9199.93	9126.03	10615.2	9819.13	8992.42	9697.67	7278.06	8036.36	9511.49	9592.26	13041.5	13672.7	16074.5	16841.1	20357.4	15455.1	14025.4	12112.3	12757.9	11115.1	11263.4	9994.86	9897.6	9951.41	11859.3	15438.4	19709.6	14943.6	12876.2	10725.9	10238.8	9244.06	9238.91	8113.48	8680.9	9659.59
681.5	5861.98	5811.43	8660.12	6015.1	8096.87	11027.2	9698.06	7016.74	8789.45	5276.95	6559.48	8419.38	8018.26	7972.43	10325.5	8937.53	11540.7	9906.97	8178.67	8382.54	10233.6	8697.85	9778.75	13204.3	13670.9	15077.5	14022.8	17864	16795.8	13176.2	13750.2	11026.3	11127.2	9901.96	9236.36	9579.01	9604.02	11315	15739	19966.7	14592.8	12839	11092.9	8730.16	7742.42	7322.92	9481.49	8832.6	8806.25
682	6707.08	7753.21	6000.66	8522.21	6048.27	8376.51	9129.71	6936.52	7416.89	6944.9	9082.28	8102.07	8358.01	7616.22	9988.7	9369.2	9202.64	10151.6	9490.36	7582.28	10061.8	8834.02	11267.4	13150.5	14590.6	13323.6	13577.3	18481.5	13726.7	12223.8	13714.3	11914.9	12844.3	9515.75	10628.3	9149.14	9384.18	9793.63	14464	16784.2	13894.4	12896.5	9122.38	9935.93	9267.24	9165.72	8893.96	8346.68	8406.52
682.5	4695.62	7690.18	6607.07	8241.99	6214.41	7940.25	8838.41	7476.91	8298.04	7193.58	9381.07	8635.45	8448.72	8314.36	9276.22	9173.39	9256.54	9726.78	7435.27	9085.85	8701.67	7931.56	10078	14211.5	13144.2	13928.1	14005.1	16146.6	13391.7	13251.2	12088.5	11787.9	10376.9	9697.49	8353.08	8832.8	8109.52	9429.03	15083.8	15126.4	12994.7	10850.3	11631.2	10238.7	8108.49	9831.81	8370.66	8095.83	8383.85
683	6134.49	5989.57	7640.12	7158.9	8313.49	9043.66	7644.61	7016.75	8902.59	7210.66	6583.28	6281.04	9167.42	8816.26	7002.87	9275.81	7537.97	9771.46	8862.01	7446.09	10032.4	8065.87	11875.5	12531.3	13301.9	12983	14978.7	16400.9	13948.1	10589	12209.4	11411.9	10423.8	9526.54	9197.33	9878.81	10026.7	9889.99	13292.7	15131.4	13330.3	11281	8854.06	9754.53	8585.98	8129.22	8994.49	9628.59	8993.73
683.5	4135.36	4807.56	8276.18	6861.8	6183.86	10121.6	7584.71	7163.16	8024.5	6067.07	7332.31	6931.85	7388.76	8984.26	10904	8806.86	8463.65	9163.42	8571.23	7890.49	10304.2	9378.85	9928.93	10277.8	14240.7	12087.5	15698	15432.1	14307.3	12858.8	11588.8	10299	10057.5	10092.6	9872.88	8593.95	10002.6	10783.4	13993.5	14927.9	12086.1	10743.8	9824.32	9136.75	9242.49	9984.35	8475.76	7727.62	9389.28
684	6473.02	6103.91	7044.18	8269.48	5329.19	9163.06	9709.4	7587.32	6670.16	6892.09	5719.54	5738.51	8254.75	8907.16	8207.63	9807.52	9172.02	8378.98	9070.69	8678.42	8393.86	8092.77	9189.67	14268.3	12748.7	12955.6	15622.5	17610.8	14993.2	13146.7	10959.4	10294.4	10922.5	10326.5	10995.6	10510.1	9981.85	11673.8	13776.2	15645.5	12000	11252.3	9666.55	8505.27	9425.01	9075.47	8008.05	8924.62	8458.42
684.5	5721.69	8301.42	6292.69	7604.03	6437.83	8488.87	7276.15	7843.16	9149.31	6890.77	8479.07	6851.37	7989.06	8015.01	8526.34	8978.56	8725.41	7713.04	8713.47	8813.55	9099.94	9144.64	8997.82	13700.7	14593	15938.9	16312.5	18852.9	14840.3	12674.5	12971.1	11322.4	10993.8	10092.5	9771.59	8118.93	9455.59	9560.41	13027.8	15026.2	12899.3	10067.8	10628.7	9245.43	8668.41	9018.43	9007.16	9122.9	9340.27
685	7327.42	5732.53	6867.59	9599.3	8192.72	11857.8	10189.9	7263.79	7342.84	8053.77	8107.07	8531.31	8205.89	9640.51	10383.5	9115.9	8591.37	9809.15	8281.18	7704.24	7976.93	8938.91	11083.7	15598.9	15560	17759.3	18546.2	21277.3	20253.7	14599	12273.8	9867.34	9937.67	10207.6	9355.59	10168.8	9086.64	8724.9	12970	15232.8	12210.5	10847.8	10345.1	9135.24	8152.48	8351.12	7971.47	8626.7	9274.67
685.5	6832.6	7687.37	6685.76	8618.12	9731.58	13071.3	9998.62	7875.2	8338.06	9568.12	7724.09	7841.29	7076.62	9943.23	8135.26	10450.3	10295.5	8537.52	8470.99	7990.44	9856.18	7527.09	10790.4	17830.3	19067.5	19797.2	22226.8	25603	21212.7	13772.4	11569.2	11150.7	11052.1	9565.86	8478.94	9312.97	10587.9	9269.59	13570.4	13706.7	12074.7	10848.6	8810.61	8979.02	8948.75	9019.6	8732.96	9102.33	9238.07
686	6799.54	6812.83	8115.28	9358.4	5211.08	12116.9	11661.1	7012.29	8976.93	7018.77	7236.14	8421.67	7679.99	7599.08	10834.2	11411.4	9449.34	8123.32	8755.96	8667.17	9371.43	9413.57	11340.5	20020.7	21931.5	21951.7	23582.2	28862.2	20766.3	15188.3	11614.8	10242.9	10343.4	10444.1	8931.36	8096.9	8467.36	10155.4	12126	13550.7	12836.8	9931.51	8389.19	9062.05	8563.39	9199.1	8636.21	8839.79	8810.76
686.5	6380.58	6486.78	9709.72	11208.5	8291.64	11415.2	10257.2	8537.28	6359.13	6634.7	7655.8	6685.66	7273.7	10802.7	10294.2	11585.1	9550.2	9078.19	10753.3	8213.15	8537.04	10107.1	10850.6	20057.8	20748.3	22230.6	26503.4	31428.4	24927.5	15852.7	11604.1	10833.8	8620.36	10235.8	9390.64	8673.38	10519.3	9709.26	11481.1	12589.6	12624	11493.3	9277.74	8189.07	7855.36	9650.88	7916.48	9313.88	9012.09
687	7286.49	7507.17	7197.22	9437.58	5245.65	11724.6	13607.4	9118.52	8484.5	5239.69	6049.45	6494.86	7862.29	10343.1	9524.93	10961.9	9739.23	10027.5	9844.64	8568.91	8693.98	7822.63	11102.4	20581.5	20557.1	20620.1	28045.1	28338.2	23477.3	13076.8	11515.7	9781.87	10007.3	8871.01	9055.36	8616.61	7734.79	10188.3	12226.7	13065.9	12210	11375.7	9155.02	8698.16	7527.85	7582.62	8421.28	8576.5	8663.29
687.5	7199.48	6627.23	9562.86	10121.6	7093.34	13143.3	9659.14	7327.21	6972.41	6982.25	7804.26	6783.44	8268.38	9249.19	10484.7	9255.78	8495.1	8879.57	9329.31	10142.4	10098.9	7736.91	9960.07	16558.8	19089.5	22448.7	27587.1	29810.5	22228.5	14998.9	9540	9264.63	9250	9975.32	9033.83	9198.8	10633.1	9982.96	13682.5	15643.8	12562	11380.3	10191.4	8386.88	7441.86	9513.08	7822.64	8782.31	8855.83
688	6414.69	6362.5	7791.86	11212.2	7553.88	11556.2	11460.6	9269.99	7479.42	7406.55	6469.92	6398.59	9856.37	10728	10454.6	9187.46	8206.18	8426.75	8438.59	9515.36	7731.8	8831.24	10111.5	18041.2	19645	21766.5	21663	27226.8	20163.2	15395.6	9001.53	10872.9	10311.6	9580.93	10010.1	8837.91	8643.33	10159.5	17595.6	20104.2	16739.5	11797.7	9619.18	9231.25	8568.29	9561.38	8810.03	7752.95	8251.13
688.5	6393.66	8734.22	5889.42	9772.5	5373.06	9701.45	10090.6	6556.25	6187.53	6170.5	7761.14	7149.9	7044.35	9502.73	10213.9	9465.36	9540.05	7850.25	8943.31	9263.69	8651.72	9039.09	9924.17	15608.6	17310.8	17873.9	21832.1	23492.6	20665.7	13635.8	10328.7	10691.6	13021.5	11445.6	8870.31	9912.38	9100.68	11804.9	22766.1	27341.3	20638.3	13466.2	10237.1	8457.68	9180.44	8920.76	8230.34	8485.06	8925.7
689	8664.67	6985.12	9365.68	7320.67	7505.38	10635.8	10040.8	8649.44	5875.76	5315.69	5451.52	7479.59	7627.68	6849.24	10478.3	7470.33	8720.35	7275.56	8218.03	8434.06	8493.07	8240.55	9379.46	13918.8	15848.4	15851.6	18219.4	18701.6	15111.5	11854.2	10564.9	9996.12	13171.4	12433.4	9965.25	9525.72	9935.64	12695.8	24580.1	30876.4	22688.8	14813.6	11224.9	8174.69	8040.4	8445.08	8438.82	8362.25	7947.79
689.5	6416.1	6054.61	9180.62	7638	7232.4	9488.17	7479.84	7648.99	6871.43	7201.72	6580.5	5813.19	7488.54	8274.17	8547.88	9839.12	8296.45	9100.37	7065.36	7641.65	7298.07	8742.33	8857.96	12408.3	12326.2	13746.2	14862.6	16999.1	15663.6	12520.1	10645.3	12551.4	11505.5	12041.3	10505.4	10228.9	9117.5	14936.4	25427.3	32564.6	24342.1	14208.7	11477.6	8708.29	9171.35	8368.23	7821.11	8460.63	9288.07
690	5526.72	7958.49	6310.01	7072.97	7348.22	7447.99	7351.1	7595.3	7158.77	6493.12	7762.81	6473.29	6362.87	7381.73	10359.9	8040.28	7907.33	7917.77	7501.34	7811.32	8081.36	7487.63	8940.55	11083.2	12997.2	11724.5	12698.8	14459.4	13802.4	11879.3	9094.97	12018.1	13904.9	13531.9	10665	9183.19	9329.01	12127.1	28416.2	36281.6	26744	16876.3	11922.3	9816.21	8385.83	8249.78	7675.6	8220.66	9119.28
690.5	6877.51	7056.15	7412.05	7789.72	6265.05	9385.8	7195.16	6269.64	8193.63	5907.25	7027.4	7675.32	7717.64	9480.3	8100.4	6504.24	7857.44	8755.13	7374.78	8432.79	8755.52	8090.36	8135.27	10561.2	10082.2	10432.9	12028.5	14124.8	12565.6	10325.2	10996.2	11474.4	15178.9	14562	9322.1	9284.06	10693.2	14650.2	32190.5	38939.2	30891	18426.2	13988.6	8724.39	7920.93	8420.96	8004.91	8587	9051.29
691	5811.52	7563.03	7096.67	7606.8	7382.35	7662.93	4792.83	6704.3	5856.01	7313.79	7495.04	7243.9	7862.12	7770.05	8822.16	6550.78	8887.23	7316.48	8622.81	6912.22	7946.45	8145.85	7640.08	9504.51	10695.8	11773.2	13409.9	12262.7	12519.8	11246.8	10498.7	10545	15081.9	12973.5	10179.9	8784.02	11605.7	12309	31951.8	39964.4	29689.8	21017.9	13096.4	10171.1	9204.97	8852.03	8194.53	8640.83	8578.82
691.5	6062.82	6741.67	6544.78	7019.54	4302.61	7705.41	7970.76	6622.89	7384.25	6790.68	6039.62	7685.35	8321.7	7477.4	9781.51	8803.04	9130.4	8077.51	7585.06	8723.68	8402.84	7912.21	8778.73	10449.4	10995.1	10349.2	10941.7	10885	11185	10501.6	9228.39	11872.4	13405	13405.6	9489.22	10186.2	10913	13170.8	31778.6	39354.4	27514.1	18935.8	12595.4	9493.37	7733.81	9178.35	8574.54	8913.9	8926.78
692	4229.78	6620.12	5694.62	6168.6	7163.4	6128.85	8801.69	7398.96	6535.9	7399	6802.98	7687.98	6310.01	6900.96	7948.13	7669.12	7094.89	8576.03	9320.59	8406.96	8226.63	7806.22	8123.22	9017.4	9648.89	9878.6	9182.53	12030.8	11804.7	10852.2	9301.2	11943.3	16444.1	14089.7	10607.5	9165.69	9281.33	14879.1	32827.5	42684.5	30872.9	19225.5	12617.3	8450.8	8478.92	7823.44	8335.4	8441.27	9155.82
692.5	4104.04	6771.43	6728.23	7757.88	5782.83	7400.82	6592.19	5786.7	6361.32	7096.77	5591.91	6258.19	6395.94	8762.93	9482.42	8390.86	8232.62	8414.72	6267.14	8197.8	9343.83	7333.16	8117.47	8817.41	8593.55	9868	11221.1	10760.7	11775.6	11126.6	10067	11081.8	14994.7	12713.7	11110.4	9002.64	10368.6	14507.7	37175.3	46542.8	31854	20012	12177.5	8959.34	8985.92	8376.02	8422.55	8561.27	8732.93
693	5456.6	6641.35	8449.66	5783.64	6690.01	8986.37	8734.38	7788.38	5546.93	7908.06	7617.69	6103.93	6727.28	7901.82	7994.93	9194.52	7560.55	9685.47	7116.37	9023.24	8115.22	8672.61	8791.33	9617.65	10101.9	11255.8	9498.98	11543.8	10465.2	13191.2	11356.5	10079.7	14776.9	14542.4	11202.2	9430.95	10795.9	14053.8	35550	47517.3	33775.2	20460.7	12234.3	9174.04	8593.48	8736.17	8974.13	8508.66	9306.95
693.5	6104.67	7161.18	7568.96	6154.21	7418.4	7811.73	6905.92	7914.11	8351.3	6860.31	7162.07	8860.43	6091.19	7658.8	7244.01	9146.65	6693.37	7798.92	8579.43	9164.65	8356.28	7534.07	8542.99	9657.69	8735.45	9541.67	10033.9	10751	12512.3	9998.39	9523.46	11543.2	14767.3	13318.8	10195.7	9344.2	10247.5	14024.3	35304.6	46660.6	31789.1	17746.3	13457.3	9088.96	8326.27	9786.42	9444.19	8703.2	8364.33
694	5550.04	4375.98	4626.39	7267.78	8226.99	6804.8	8018.45	8029.28	6537.72	9595.05	7197.34	7931.99	7237.04	6635.12	9036.22	7419.31	9568.55	9840.58	7864.56	7568.05	8822.63	9033.32	8846.15	9480.3	9468.12	8908.7	10383.6	11100.7	9791.64	11390.2	10682.8	13087.3	13889.2	13391.3	11562.6	10853.1	9983.31	13642.1	34144.9	41752.4	30955.8	18820.7	11493.5	9819.1	8146	7755.68	8437	8754.1	8233.13
694.5	4825.55	6050.03	7650.83	7407.53	6121.83	10338.2	8146.23	5433.3	7881.62	6459.96	8334.86	6277.36	7105.43	8416.38	7463.71	7263.48	8316.23	7326.12	5933.07	8872.23	8506.76	7894.88	6846.26	8618.63	9306.61	9764.16	9423.1	10486.1	10649.8	9382.99	11234.5	11655.5	12977.2	12428.5	9508.54	8974.44	9834.21	13438.1	29654.5	39204.7	30296.5	17604.5	12823.2	9902.4	8579.9	8656.73	7756.8	7571.84	8851.33
695	4097.44	5366.53	5284.31	5121.67	8926.98	8023.22	7174.73	6472.22	7154.86	6504.82	6067.37	6848.84	6372.25	7726.45	6870.39	7015.51	7915.42	7963.25	7336.44	7709.54	8519.84	7876.2	8691.92	7966.77	11789.6	9273.23	10566.2	10000.7	10853.9	9059.37	9502.64	9678.47	12350.3	11895.6	10587.5	9274	8431.22	11746	26308.1	33314.5	24264.5	16595.1	10855.1	9275.45	8095.92	8970.86	7402.24	7672.7	8484.01
695.5	4711.17	4855.33	7070.36	5903.4	7622.07	8532.34	7562.15	5535.07	7687.7	7014.34	6712.3	7479.28	5656.43	7256.46	10202	7010.78	9683.64	6910.88	6059.14	6603.65	7439.48	7084.89	7922.85	8851.45	10026.4	9131.81	8633.47	11018.7	10689.5	9979.29	9329.75	8519.7	12494.6	11785.5	9452.05	9334.51	8680.56	11055.8	22747.4	26419.2	18748.9	13540.4	9772.28	7673.42	8511.75	8740.63	8917.65	8845.81	8644.58
696	6150.98	6404.96	6645.51	7539.35	6685.39	4940.88	7007.1	8614.28	6755.86	6118.54	7675.32	5696.37	7102.93	7421.02	6295.51	8303.69	7237.67	7395.52	8986.42	7506.74	7622.88	8873.32	7197.19	8805.93	8619.87	8910.37	10995.8	8920.92	8676.51	9575.73	9560.49	9774.54	11537.5	11461.8	8394.05	9095.15	10104.3	10521.2	20437.2	23925.5	17979.6	13181.5	9755.98	8011.19	7896.84	7908.81	8598.45	7247.45	7947.98
696.5	4793.22	7635.45	6001.41	7330.24	6215.82	6718.5	7580.85	6401.84	6681.24	7789.13	7899.86	7907.53	5922.55	8824.4	7653.55	7328.83	9176.32	7382.94	9404.31	8552.85	8771.49	8263.03	7857.61	10560.8	8883.47	9715.61	10535.3	11219.6	9805.42	11056.2	8901.46	9735.11	14004.7	12248.6	7826.26	10047.5	9862.67	11757.6	27924.7	35207.8	23506.9	13753.2	10871.8	8520.68	9409.35	8904.73	7609.16	7457.52	9116.1
697	6333.23	6683.63	7979.98	6625.43	6403.08	6790.62	8976.2	6574.96	6190.34	7200.14	6431.8	9516.12	6663.74	6472.73	8947.84	6834.13	8827.6	7058.78	9763.41	7516.81	7674.12	7625.79	7859.1	8343.91	9070.51	9027.51	9325.75	11270.7	13003.3	11242.5	10337.7	13515.2	17938.5	17775.3	12450.4	9988.92	10643.8	17755.7	47605.7	61266	41699.6	25731.9	15019.3	9598	9002.87	9059.25	9224.44	8307.72	7272.79
697.5	5759.03	6631.02	4384.97	7680.46	7426.09	8762.51	5718.58	6483.75	7413.67	5903.33	6598.58	6497.36	8788.63	7838.41	9336.6	7175.42	7958.29	7358.4	7691.24	8752.28	6868.27	7113.69	8427.54	8580.94	7995.74	8448.67	9448.69	13900.4	15086.8	14301.5	12580.6	17121.6	26278	23417	14365.1	10344.3	11509	22330.1	73538.6	100427	68499.5	36971.9	20528	9037.27	8146.39	8876.84	8208.19	8910.03	7691.04
698	7790.69	6822.08	8874.92	8806.87	5217.68	9829.41	6237.9	8323.69	7279.37	7606.64	5982.62	7177.79	5432.49	8328.56	8086.51	5898.83	6195.87	8848.35	7748.2	6135.35	6881.33	6253.68	7636.63	7800.68	8890.8	8200.88	10361.9	12986.4	17081.8	15915.9	13968.9	16918.7	25594.7	24914.8	14013	9647.11	13335.2	25146.6	89834.3	117157	79962.7	44975.1	20981.9	10095.1	9368.74	8310.49	7742.13	6829.4	8261.1
698.5	4391.41	4775.87	6795.83	7768.13	7565.84	5181.09	6747.73	6172.76	6211.61	7186.36	5779.27	8115.98	9138.87	5982.49	9383.23	8273.07	7927.45	6883.02	9153.94	8394.17	7153.54	8894.97	9601.05	8840.25	7539.67	8102.13	9122.66	12793.1	15120	15053.5	13426.8	19273.1	26022.6	23855.1	15147.6	10542.7	13999.4	24736.1	85633	121885	75852.6	41972.8	19426.1	11076.4	9299.54	7959.92	7992.67	9496.46	8043.71
699	8208.98	6567.74	9027.76	7005.94	5790.52	7267	5427.23	5080.36	8454.26	6204.34	8993.37	8213.54	7133.54	8297.52	8011.65	8268.16	8585.05	10910.7	6969.36	6524.54	8652.96	9360.48	9367.89	7755.52	8771.84	9317.62	9487.65	12057.5	15035.6	12667.2	13511.7	18885.8	25662	22372.4	14189.9	9739.46	12495.6	25183.8	84008	109897	72390.7	43194.3	19245.1	10346	8038.72	9914.09	8680.92	8409.88	8726.42
699.5	5283.35	6868.23	6431.22	8159.2	7843.66	6542.85	7480.27	7406.14	5961.63	8076.37	7969.4	6318.83	6675.35	7022.51	6495.06	8370.09	10190.2	6431.57	6459.37	8803.72	8696.91	7556.36	8407.95	6607.28	8609.92	8423.47	9077.09	12364.7	13692	13193	13225.5	13831.1	21405.4	20563	13963.4	9132.64	11486.1	21304	67029.4	89041.8	61314.9	34252	17704.2	11371.3	9696.16	8228.4	8270.69	8090.8	8063.64
700	5768.95	5464.21	5760.8	5280.17	7137.92	7807.79	6520.96	6827.36	7355.4	5092.08	7391.59	5875.73	8470.73	5885.1	8365.08	8895.94	7945.85	6853.45	8742.47	7649.35	8034.73	5141.63	7783.12	8209.2	8387.41	9758.25	8196.02	10728.4	11738.1	10923.5	10160.7	13798.3	14681.6	16296.7	11336.1	8373.15	10481.8	16374.1	45612.7	62094.3	42582.6	25435.2	12979.3	9564.65	9730.18	7396.7	7952.44	7877.95	8665.98
[truncated: 2 more columns]

## Sheet: Fig. 3a_Map2
Fig. 3a_Map2
Description: Excitation-Emission Map 2. Emission: 500~700 nm. Excitation: 400~490 nm.
Emission (nm)	Excitation (nm)
	400	402	404	406	408	410	412	414	416	418	420	422	424	426	428	430	432	434	436	438	440	442	444	446	448	450	452	454	456	458	460	462	464	466	468	470	472	474	476	478	480	482	484	486	488	490
500	297.822	426.318	642.48	1013.56	1415.86	1654.84	2154.41	2692.41	2045.13	1170.87	538.002	653.288	763.77	847.833	925.891	957.115	877.856	852.637	843.03	851.436	816.61	863.445	786.587	642.48	612.457	542.805	515.185	465.948	439.528	327.845	311.032	277.407	255.791	256.992	231.773	201.751	195.746	201.751	171.728	207.755	225.769	229.371	290.617	624.466	1950.26	5669.43
500.5	294.165	468.976	731.796	1106.74	1482.88	1832.5	2464.24	2940.45	2211.06	1230.91	644.993	689.6	829.449	972.915	998.233	960.859	899.374	981.354	927.102	964.476	910.224	849.944	846.328	753.497	559.396	600.386	544.929	479.827	421.958	401.463	339.978	307.427	296.576	248.353	235.091	229.063	231.474	185.662	182.045	223.035	223.035	237.502	297.782	677.544	1785.49	5063.5
501	367.922	543.41	797.567	1183.64	1665.33	1964.27	2588.76	3145.49	2397.54	1334.93	670.489	734.633	921.014	1035.99	1148.54	1117.08	1033.57	1021.47	1080.77	1088.03	971.845	988.789	873.814	796.357	662.017	636.601	565.195	542.2	474.425	427.225	390.917	350.978	335.244	291.675	240.843	260.208	228.741	219.059	202.115	216.638	234.792	281.993	348.557	697.115	1673.8	4827.76
501.5	382.79	569.931	883.454	1279.61	1747.46	2273.65	2956.59	3481.56	2718.41	1396.27	687.806	798.39	987.962	1144.72	1199.41	1165.38	1093.68	1135	1194.55	1183.61	1070.6	1040.22	972.164	889.53	658.641	682.945	636.768	583.298	517.677	464.208	441.119	437.474	364.562	325.675	277.067	244.256	256.408	253.978	209.015	222.383	278.282	318.384	371.853	668.363	1506.85	4474.39
502	391.658	603.959	915.089	1288.45	1957.07	2310.9	3183.29	3736	2853.86	1598.36	743.052	938.271	1082.25	1226.22	1347.01	1255.5	1257.94	1281.12	1243.3	1239.64	1157.89	1107.87	1072.48	959.013	738.172	662.524	650.323	601.518	531.972	522.211	447.784	405.079	345.294	373.356	307.47	308.69	268.426	257.445	248.904	253.785	252.565	341.633	337.973	632.021	1509.29	4277.74
502.5	455.679	692.093	1021.6	1567.93	2159.57	2563.81	3311.02	3998.21	3018.26	1646.32	840.311	1028.95	1267.82	1382.96	1424.61	1362.14	1331.51	1260.47	1369.49	1457.68	1291.09	1270.27	1267.82	1062.03	781.514	721.491	723.941	636.97	548.774	602.672	509.576	489.977	389.532	383.407	376.057	301.336	271.937	303.786	289.087	268.263	254.788	362.583	427.505	643.095	1503.01	4097.43
503	506.654	664.062	1094.47	1463.39	2179.11	2736.18	3659.72	4370.51	3360.89	1903.64	913.699	1074.8	1358.87	1470.77	1500.29	1531.03	1516.27	1449.87	1462.17	1501.52	1427.73	1342.88	1331.81	1101.85	848.523	715.711	798.104	734.157	609.953	584.128	568.142	430.41	453.775	395.977	344.328	324.652	355.396	285.301	284.071	282.841	306.206	375.072	450.086	703.413	1513.81	4123.33
503.5	558.976	767.512	1157.44	1750.96	2377.81	2828.2	3849.9	4711.19	3483.42	1913.85	1008.13	1174.71	1467.16	1572.04	1655.95	1618.93	1452.35	1501.71	1507.88	1586.85	1495.54	1404.23	1457.29	1168.54	816.87	829.21	802.063	771.214	629.311	657.692	594.76	514.554	529.361	436.816	397.33	387.458	366.481	360.311	325.761	273.935	349.206	373.885	459.027	714.453	1361.04	3730.21
504	562.105	813.443	1243.07	1868.32	2518.33	3106.44	4058.55	5158	3810.93	2115.94	1074.69	1260.4	1555.08	1666.51	1719.74	1651.65	1675.17	1692.51	1681.36	1753.17	1600.89	1604.6	1463.45	1290.12	881.54	854.301	861.73	828.301	682.203	710.679	642.583	606.677	516.295	495.247	470.485	430.865	370.197	362.768	329.339	315.72	326.863	364.007	517.533	699.536	1390.41	3538.54
504.5	567.802	851.082	1348.06	1950.66	2761.98	3373.27	4431.84	5381.08	4157.26	2227.72	1083.42	1389.07	1571.71	1725.77	1858.71	1794.11	1825.17	1780.44	1730.74	1815.23	1699.68	1688.5	1590.34	1333.16	916.933	945.509	971.601	877.174	781.505	688.321	700.745	577.742	542.953	530.529	484.558	451.012	417.465	347.888	403.798	362.797	346.645	356.585	539.226	759.141	1431.31	3563.36
505	669.515	903.908	1388.9	2034.73	2948.61	3492.2	4823.75	5679.04	4338.76	2427.46	1256.74	1395.14	1681.89	1860.18	1949.95	1933.74	1876.39	2007.3	1900.08	1878.88	1851.45	1886.36	1609.58	1411.34	1001.16	1009.88	1021.1	956.272	880.219	750.555	683.23	628.372	610.917	536.111	527.384	496.214	491.227	417.668	392.732	357.823	384.005	388.992	571.021	784.218	1458.72	3467.27
505.5	659.783	1009.08	1478.57	2241.01	3076.07	3689.53	4990.31	5994.39	4558.39	2465.11	1214.4	1564.95	1851.65	2036.94	2011.9	2115.81	2064.48	1965.58	2056.97	2041.95	1985.61	1839.13	1678.88	1507.36	1001.57	1037.88	1032.87	1015.34	901.411	840.065	762.444	721.129	668.547	607.201	514.556	532.083	458.217	469.485	444.446	431.926	408.139	390.612	534.587	833.805	1493.59	3322.7
506	673.821	995.646	1601.58	2275.4	3292.42	3839.27	5200.74	6459.12	4804.74	2611.06	1341.36	1560.1	1864.32	2105.69	2223.86	2232.66	2155.97	2169.8	2094.38	2232.66	2049.12	2032.78	1891.98	1612.9	1084.9	1116.33	1062.27	1050.96	994.388	869.933	834.733	753.02	662.507	692.678	505.366	529.251	509.137	472.68	443.766	463.88	417.367	442.509	490.28	848.562	1463.3	3074.94
506.5	752.481	1056.76	1637.53	2456.92	3441.71	4166.42	5426.45	6624.61	5089.34	2781.4	1352.19	1662.78	1938.02	2271.33	2440.51	2330.67	2252.39	2254.92	2121.09	2266.28	2237.24	2137.5	1991.04	1713.28	1236.04	1143.87	1167.86	1119.88	1039.08	922.925	910.299	804.245	725.967	714.604	607.287	563.098	529.009	527.746	483.557	443.155	475.982	448.206	536.584	805.508	1467.08	3233.39
507	786.131	1146.23	1763.72	2543.51	3483.07	4284.41	5804.69	7011.78	5349.49	2897.27	1522.81	1843.6	2147.91	2378.68	2426.86	2485.19	2348.25	2410.38	2437	2424.33	2274.71	2345.71	2080.71	1827.12	1198.22	1181.73	1191.88	1098.05	1048.6	989.003	873.619	871.083	819.097	616.225	641.584	645.388	598.474	549.023	552.827	562.971	483.09	478.018	579.454	868.548	1519.01	3054.5
507.5	780.313	1110	1849.58	2646.44	3785.73	4469.3	6232.32	7244.31	5533.47	3071.61	1512.25	1813.94	2192	2449.14	2591.71	2503.88	2463.14	2496.24	2519.15	2423.68	2362.58	2291.29	2249.29	1900.5	1271.67	1270.4	1378.6	1227.12	1078.18	1084.55	985.256	870.692	828.685	747.216	714.12	665.748	645.381	549.911	570.278	557.548	501.539	500.266	602.101	814.682	1605.18	3279.1
508	810.193	1254.9	1796.74	2742.39	3863.11	4795.98	6378.03	7777.34	5883.48	3234.38	1665.11	1960.31	2287.45	2610.76	2778.17	2728.33	2670.82	2606.93	2711.72	2652.93	2491.92	2468.91	2402.46	1988.42	1247.24	1304.74	1387.81	1341.8	1191.01	1132.22	976.32	888.145	894.534	810.193	701.57	670.901	669.623	568.668	568.668	569.946	509.885	523.942	545.666	803.803	1683	3211.38
508.5	881.059	1246.56	1896.78	2807.33	4060.31	4883.66	6643.21	8091.12	6107.14	3302.37	1637.72	2077.61	2380.27	2772.71	2813.75	2717.56	2627.79	2815.03	2713.71	2835.55	2667.54	2608.55	2339.23	2119.93	1350.44	1331.21	1442.78	1351.73	1240.15	1087.54	1079.84	1015.72	993.917	810.523	768.202	825.913	627.13	663.039	586.09	609.175	607.892	561.723	569.418	831.043	1655.67	3016.38
509	913.782	1308.9	2056.65	3033.5	4348.83	5029.66	6737.53	8500.74	6359.15	3350.1	1680.84	2167.34	2540.57	2821.14	3038.65	2947.27	2832.72	2836.58	2906.08	2848.17	2722.04	2792.83	2675.71	2185.35	1316.62	1306.32	1409.28	1369.39	1186.63	1190.49	1130	1043.77	980.706	840.422	790.228	817.255	754.192	680.832	640.934	585.592	620.342	554.704	610.046	764.488	1599.76	3060.52
509.5	927.512	1366.72	2050.09	3035.73	4358.53	5296.38	6900.8	8478.08	6482.25	3555.03	1808.52	2183.14	2588.77	2960.81	3216.58	3123.57	3066.73	3026.69	2986.64	2971.14	2918.18	2830.33	2564.22	2254.19	1551.45	1526.91	1595.37	1544.99	1307.3	1287.92	1158.74	1088.99	1011.48	989.519	840.962	794.457	786.706	687.238	673.028	645.9	635.566	587.769	635.566	857.755	1449.4	3207.54
510	945.192	1457.33	2109.5	3225.84	4716.88	5481.85	7157.01	8941.08	6827.68	3757.43	1955.21	2318.25	2752.6	2997.65	3163.61	3155.83	3129.9	3028.76	3159.72	3185.65	3036.54	2998.94	2851.13	2328.62	1531.24	1434	1631.07	1561.06	1494.93	1449.55	1186.35	1104.67	1047.62	993.165	881.661	864.805	789.605	755.894	749.412	711.811	626.238	661.245	674.211	889.44	1526.05	3256.96
510.5	975.27	1417.98	2183.62	3377.64	4742.23	5628.96	7630.28	9360.77	7139.39	3841.18	1985.7	2390.65	2901.07	3177.11	3431.02	3221.39	3268.26	3273.47	3319.04	3338.57	3251.33	3178.42	2863.31	2479.19	1675.8	1694.03	1695.33	1536.47	1475.28	1407.57	1304.7	1113.29	1078.14	1010.43	906.259	878.915	835.946	817.716	782.56	720.059	643.236	661.465	747.403	861.988	1592.46	3216.18
511	1036.94	1482.83	2289.63	3500.48	4853.85	5970.55	7792.06	9711.63	7441.62	3903.22	2012.41	2528.92	3099.04	3245.49	3419.4	3329.18	3267.72	3429.87	3424.63	3658.7	3252.03	3267.72	3019.28	2525	1621.44	1664.59	1786.2	1656.74	1519.44	1392.61	1374.3	1312.84	1148.08	1048.7	942.788	975.478	836.871	815.95	759.722	721.802	716.571	717.879	798.951	988.554	1599.21	3339.64
511.5	1104.47	1438.05	2256.22	3707.4	5141.51	6159.3	8117.41	9948.12	7632.8	4142.1	2023.77	2511	2998.23	3271.39	3587.89	3473.64	3505.15	3418.48	3398.78	3499.9	3385.65	3471.01	3124.3	2761.84	1733.53	1808.39	1908.2	1741.41	1497.14	1595.64	1419.66	1263.38	1178.02	1103.16	1024.36	962.637	889.093	841.815	852.321	810.296	773.524	705.233	835.248	1030.93	1590.39	3015.3
512	1106.59	1540.52	2494.11	3696.98	5296.85	6216.14	8396.34	10162.4	7813.37	4203.45	2093.15	2553.46	3123.24	3442.42	3594.1	3549.26	3460.89	3475.4	3584.87	3644.22	3393.62	3633.67	3267	2749.98	1808.26	1871.57	1940.15	1887.4	1660.54	1564.26	1425.77	1255.63	1202.87	1088.12	1070.98	986.564	949.634	907.428	815.102	807.189	784.767	751.793	821.697	962.823	1701.43	3135.11
512.5	1088.44	1583.67	2464.23	3853.25	5353.5	6434	8602.94	10312.4	8046.81	4416.01	2258.98	2599.29	3128.95	3516.92	3800.28	3869.14	3591.07	3675.82	3753.94	3710.24	3532.81	3746	3342.13	2939.59	1947.81	2016.67	2002.1	1795.54	1686.96	1615.45	1479.07	1353.27	1163.92	1215.56	1095.06	1068.58	940.14	903.064	929.547	891.147	900.416	842.154	901.74	1085.8	1910.74	3140.86
513	1087.39	1712.17	2557.62	3941.45	5564.55	6580.16	8800.13	10774.2	8231.18	4493.12	2201.36	2687.89	3232.92	3804.53	3894.92	3742.05	3800.54	3704.83	3829.78	3808.51	3694.19	3905.56	3450.93	3102.64	2081.72	2072.42	2262.51	1931.51	1736.1	1706.85	1645.7	1506.12	1280.14	1176.45	1148.54	1132.58	994.335	949.138	991.676	911.917	806.9	820.193	947.808	1128.6	2037.85	3287.42
513.5	1190.49	1743.03	2617.21	4149.36	5628.13	6622.43	9063.47	11032	8405.5	4655.19	2287.56	2793.38	3484.72	3786.34	3989.21	4033.25	3895.78	3842.4	3935.82	3835.73	3942.5	4098.65	3723.62	3109.69	2274.21	2131.4	2347.61	2041.98	1811.09	1741.69	1646.93	1501.46	1319.95	1229.19	1113.08	1090.39	1069.04	996.968	982.287	882.19	927.568	878.186	912.887	1229.19	2132.74	3321.89
514	1224.68	1763.33	2666.43	4066.64	5736.17	6987.65	9352.59	11101.2	8775.09	4717.83	2393.08	2935.75	3471.71	3828.13	4054.58	4037.16	3813.39	3936.66	4128.27	4157.75	3905.85	4335.96	3893.79	3209.09	2190.76	2385.04	2407.82	2103.66	1845.06	1885.26	1657.47	1449.79	1401.55	1306.42	1280.96	1203.24	1015.65	909.801	994.215	994.215	1000.91	897.742	1092.03	1360.01	2351.55	3475.73
514.5	1213.87	1707.76	2769.56	4205.47	5889.01	7054.43	9439.1	11569.4	8770.26	4987.35	2419.66	2936.43	3470.69	4003.61	4081.66	4072.24	4023.8	4116.65	4189.32	4183.94	4138.18	4465.2	4177.21	3338.81	2277.01	2272.97	2460.03	2295.85	1888.09	1792.54	1719.87	1600.1	1468.21	1238.09	1217.9	1150.62	1133.12	1041.61	1045.65	1021.43	1018.73	994.51	1160.04	1348.44	2540.78	3672.55
515	1217.76	1765.15	2678.81	4373.68	6315.89	7333.62	9779.96	12042.5	9108.23	4999.46	2595.01	3085.63	3628.97	4122.29	4300.7	4379.09	4126.34	4165.54	4173.65	4329.08	4118.23	4738.6	4227.71	3445.15	2589.61	2623.4	2701.79	2290.91	2017.89	1853	1824.62	1673.24	1447.53	1413.74	1283.99	1175.87	1128.56	1040.71	1040.71	1005.57	1044.76	1017.73	1248.85	1488.08	2696.38	3933.07
515.5	1258.03	1832.08	2958.47	4559.85	6417.72	7554.97	10133.5	12193.5	9534.97	5185.47	2533.7	3159.32	3658.74	4143.22	4330.5	4276.22	4185.29	4399.71	4398.36	4425.5	4348.14	4934.41	4466.21	3829.73	2711.48	2663.98	2788.84	2403.42	2165.93	1937.94	1859.22	1661.09	1519.95	1418.17	1321.81	1278.39	1217.32	1145.39	1163.03	1042.25	1062.61	1069.39	1339.46	1680.09	3217.68	4369.86
516	1327.18	1889.93	2928.24	4705.08	6780.33	7619.69	10158.2	12552.3	9489.19	5161.55	2475.85	3328.85	3916.13	4308.56	4526.58	4350.8	4338.54	4338.54	4459.81	4500.69	4706.44	5567.61	4754.13	3813.93	3099.93	3095.84	3150.34	2702.05	2129.75	2106.59	1800	1823.17	1609.24	1460.71	1426.65	1249.51	1254.96	1166.39	1214.08	1124.15	1166.39	1156.85	1614.69	1998.94	4185.92	5231.04
516.5	1247.5	1883.56	3136.54	5431.83	7565.72	8111.5	10951.2	12859.4	9657.2	5373.02	2622.22	3235.03	3869.72	4340.27	4674.03	4598.8	4576.91	4462.01	4445.6	4668.56	5152.79	7226.49	5738.24	4364.89	4051.65	4386.78	4270.51	3397.8	2556.56	2072.33	1904.08	1733.1	1611.36	1466.36	1352.83	1284.44	1244.77	1248.87	1270.76	1295.38	1388.39	1507.4	2355.48	3177.57	7277.1	8831
517	1278.38	1971.81	3460.27	6271.06	9404.52	8969.24	11674.3	13165.5	9994.97	5620.2	2729.77	3237.83	3851.61	4373.4	4659.01	4498.35	4615.07	4679.61	4751.01	5095.66	5756.13	10919.1	7777.37	5725.93	6420.73	7237.74	6699.47	4588.98	3136.21	2170.91	2043.21	1850.97	1617.54	1548.88	1417.06	1367.63	1303.09	1226.2	1399.21	1555.75	1820.76	2254.67	4196.27	5838.52	14836.6	16528.3
517.5	1362.55	2064.51	3740.11	7667.77	11254.8	9788.82	12498.7	13322.1	10350.1	5779.79	2700.27	3363.61	3991.1	4360.7	4682.03	4437.93	4520.67	4563.43	4848.9	5466.73	6247.3	14483.3	10021.9	6888.58	8568.32	9823.3	9154.44	5956.31	3828.37	2503.06	2043.82	1912.81	1656.29	1643.88	1445.29	1398.4	1373.58	1381.85	1551.48	1865.92	2314.12	2998.15	6014.24	8613.83	22014.5	24626.5
518	1407.21	1968.15	3797.8	7759.04	11448.8	9764.59	12696.7	13624.7	10357.4	5772.88	2869.82	3329.66	3869.82	4567.89	4795.04	4475.09	4705.01	4602.51	4961.24	5602.52	6263.19	14881	9825.53	6908.62	8447.41	10012.5	8871.23	5969.56	3772.87	2529.1	2055.41	1727.15	1727.15	1596.96	1560.95	1468.15	1469.54	1401.67	1554.02	1893.36	2231.31	3059.57	6227.18	8418.32	22081.8	24512.6
518.5	1327.22	2027	3821.67	7847.84	11132.5	10046	12583.5	13668.7	10813.9	5755.45	2771.3	3407.08	4017.83	4492.23	4835.86	4620.22	4798.3	4774.65	5033.41	5555.12	6471.93	14671.7	9805.28	6897.64	8323.64	9777.45	8754.91	5904.31	3810.54	2566.79	2010.3	1917.09	1723.71	1601.29	1531.73	1446.86	1448.25	1445.47	1629.11	1830.84	2313.59	2931.29	5916.83	8076	21213.2	23846.8
519	1365.22	2056.92	4140.39	8536.49	11936.3	10439.7	12852.9	13819.9	10831	5896.87	2840.84	3283.8	4126.41	4679.77	4808.33	4700.73	4572.17	4892.17	5036.1	5530.76	6662.63	16617.4	10828.2	7636.59	9534.21	11272.5	10028.9	6711.53	4278.73	2649.4	2017.79	1831.94	1795.61	1699.19	1570.64	1500.77	1454.65	1535.7	1746.7	2118.4	2478.92	3317.34	6943.5	9826.26	25309	27447
519.5	1392.18	1945.12	4273.37	8981.79	12717.7	10793.6	13196.2	13801.1	10573.3	5891.49	2753.48	3452.38	4062.86	4507.74	4869.81	4635.45	4608.78	4763.16	4931.56	5873.25	7257.01	18613.4	12067.9	8445.69	10875	12884.7	11693.2	7369.28	4684.57	2715.59	2051.78	1968.98	1707.94	1679.88	1583.04	1619.53	1437.09	1456.73	1834.25	2218.78	2683.31	3843.93	8044.32	11218.8	29714.3	32574.4
520	1288.22	2133.87	4494.67	10249.4	14663.7	11400.9	14087.2	14239.5	10852.6	5794.16	2770.94	3448.87	4032.37	4587.69	4982.33	4584.87	4682.12	4785.01	5068.3	5926.65	7830.78	22932.8	14429.7	9640.49	13409.3	16228.2	13930.8	8770.87	5099.31	2775.16	2212.8	2014.07	1743.46	1663.13	1591.24	1561.65	1482.72	1605.34	2011.25	2438.31	3351.62	4696.22	10160.6	14236.6	38050.3	41091.9
520.5	1401.14	2056.42	5100.72	12131.9	17348.7	12591.9	15252.6	14726.1	11529	6064.53	2922.58	3434.92	4008.11	4599.7	4913.9	4703.02	4823.32	4731.33	5528.14	6190.49	9111.66	28580.4	17495.9	11524.7	16570.3	20602.4	18030.8	10981.3	6080.1	3000.42	2247.49	2135.68	1903.57	1730.9	1708.26	1719.58	1582.3	1735.15	2193.7	2976.36	4076.04	5794.21	12855.1	18506.4	49216.8	53707.6
521	1401.24	2121.76	5133.15	12737.7	18022.9	13415.5	16094.4	15081.1	11862.2	6473.29	2833.75	3407.89	4088.62	4624.38	5184.31	4826.19	4810.55	5023.73	5644.76	6524.45	9338.3	30264.6	18352.6	12162.1	17615	21418	18518.9	11595.1	6599.77	3152.09	2424.46	2064.91	1979.65	1804.85	1675.52	1767.9	1601.62	1736.63	2175.76	3082.45	4173.88	6039.84	13387.1	19338.9	51801.9	57101.3
521.5	1446.94	2247.47	4903.05	11678.3	16702.6	12690	15492.5	15085.9	11850.9	6292.91	2966.66	3404.74	4141.05	4663.32	5082.84	4825.99	5061.44	5068.57	5402.48	6437.03	8680.22	26771.3	16705.5	11118.9	15513.9	18516.3	16374.4	10248.5	5961.85	3132.19	2293.13	2161.85	1940.67	1745.18	1793.69	1823.66	1598.2	1696.66	2081.94	2920.99	3722.95	5375.37	11928	16695.5	45037.8	49743.9
522	1371.16	1994.41	4491.73	10414.8	15044.1	11813.2	14429.4	14628.6	11493.7	6163.77	2822.55	3352.68	4261.05	4712.38	5228.17	4882.88	4865.68	4978.87	5345.66	6160.91	8065.06	23291.1	14385	9923.36	13575.5	16144.4	14135.7	9072.29	5289.78	3034.6	2375.53	2160.62	2004.44	1905.58	1841.11	1921.34	1557.42	1682.07	2107.6	2700.77	3394.23	4695.18	10154	14290.4	37187.5	41633.4
522.5	1288.02	2080.98	4382.14	10256.7	14425.8	11452.6	14143.7	14097.7	11147.5	6371.01	2895.52	3561.84	4010.84	4593.69	5258.57	4674.28	4783.66	4875.76	5367.94	6041.45	7677.74	21490.5	13624.2	9512.62	12461.4	15551.2	12939.2	8604.54	5170.78	2958.84	2458.03	2252.23	1906.84	1836.32	1863.67	1820.49	1631.97	1682.34	2139.98	2616.33	3217.89	4436.83	9299.63	13216.9	34811	38489.4
523	1365.97	2041	4418.79	10193.4	14541.4	11719.8	14334.7	15076.2	11719.8	6163.47	2915.51	3599.21	4060.31	4713.67	5307.75	5067.81	5059.13	5142.97	5432.06	6085.41	8292.64	22036.1	14168.5	9736.66	12798.2	15541.7	13684.2	8630.88	5015.77	3022.47	2458.74	2207.23	2000.53	1919.58	1871.88	1779.37	1763.47	1737.45	2136.4	2598.95	3284.1	4611.04	9582	13376.3	35740.6	39261.8
523.5	1412.8	2201.24	4766.93	10635.9	15330.3	12085	15002.1	15141.5	12243.3	6324.93	3046.3	3754.88	4309.55	4993.44	5491.48	5244.64	5089.27	5246.09	5543.75	6579.03	8655.39	23378.7	14531.6	10145.1	13451.4	15967.7	14444.5	9063.4	5471.15	3055.01	2453.89	2173.65	2090.88	1948.59	1874.54	1947.14	1710.46	1794.68	2172.2	2773.33	3518.2	4684.16	10040.6	14316.8	38321.3	41434.4
524	1436.65	2127.99	4750.41	10815	15530.4	12431	15391.8	15491	12433.9	6752.97	3204.38	3755.7	4484.96	5040.66	5443.21	5199.64	5376.12	5520.52	5838.47	6671.29	8812.41	23415.2	15116.1	10393.4	13895.4	16376.3	14435	9178.49	5501.55	3087.7	2513.04	2176.12	2071.1	2052.14	1865.45	1964.63	1693.35	1862.54	2262.17	2790.16	3596.72	4925.44	10158.6	14264.4	38360.7	41979.2
524.5	1463.58	2288.4	4812.67	10571.8	15375.6	12518.8	15179.3	15800.5	12480.7	6695.25	3199.66	3854.53	4497.69	5148.17	5567.17	5209.7	5480.73	5417.74	5835.27	6692.32	8525.1	22651.1	14523	9982.82	13222	15766.8	14521.5	8939.7	5479.27	3233.35	2410	2240.05	2065.71	2015.9	1873.79	1991	1749.26	1821.05	2263.49	2792.38	3448.72	4918.16	9991.61	14111.3	36791.7	40662.3
525	1340.58	2288.26	4653.04	10290.5	14855.3	11828.3	15233.5	16113.5	13133.6	7323.9	3241.82	3905.49	4622.13	5063.6	5588.94	5224	5251.96	5524.19	5769.94	6766.18	8358.4	22210.1	14219.6	9932.95	12814.2	15264.4	13726.6	8587.96	5234.3	3172.66	2629.66	2230.87	2110.2	1998.36	1924.79	1890.94	1902.71	1963.05	2158.76	2698.82	3443.42	4616.25	9397.31	13555.9	34509.3	38595.8
525.5	1384.86	2276.08	4798.98	10440.4	14849.2	12236.2	15133	16695.2	14144.2	8016.54	3547.14	3989.05	4664.49	5261.59	5515.8	5329.58	5356.18	5523.19	5901.55	6797.21	8587.03	22381	14637.9	10239.4	12654.4	15375.4	13835.3	8623.98	5331.06	3214.6	2559.85	2383.97	2166.71	2060.3	1915.46	1837.12	1739.58	1980.49	2347.02	2868.75	3459.94	4624.58	9639.35	13433.3	35808.4	38657.9
526	1557.12	2219.15	4861.36	10450.1	14946.3	12281.8	15566.7	16978.4	15498.4	8420.91	3599.63	4052.37	4708.46	5176.05	5756.44	5321.51	5630.27	5670.34	6010.27	6604.02	8365.99	22503.3	14411.9	10104.2	13162	15630.6	13966.6	8952.32	5511.52	3118.69	2719.39	2342.36	2186.5	2049.93	1834.7	2006.89	1849.54	1767.9	2323.06	2798.06	3589.24	4622.37	9673.73	13776.6	35445.6	39717.6
526.5	1483.4	2224.35	4743.9	10874.3	15537.7	12421.8	15664.4	17443	16465	8903.38	3610.85	4064.07	4649.98	5195.63	5739.79	5508.71	5450.56	5514.67	5914.22	6942.91	8921.27	23533.1	15077	10608.9	13619	16743.8	14237.7	9314.86	5630.96	3439.4	2683.54	2403.26	2185.59	2136.39	2027.56	1970.91	1868.04	1866.55	2170.68	2786.41	3628.74	4972	10182.5	14325.6	37693.3	41274.3
527	1477.84	2298.37	4929.14	12197.1	17243	13249.7	16542.3	17578.4	16735.4	8885.03	3707.34	4241.88	4713.53	5194.16	5647.85	5369.35	5510.1	5504.11	6137.47	7104.73	9328.23	27369.3	17100.8	11169.9	15772.7	18929	16630.6	10563.5	6213.83	3398.89	2602.32	2397.19	2277.41	2166.61	2184.57	1953.99	1950.99	2060.3	2410.67	3039.54	3939.42	5456.19	11989	16651.6	44601.8	49134.2
527.5	1523.34	2339.9	5475.31	13101	18719.2	14446.9	17332.7	17869.6	16961.3	8950.58	3774.52	4114.38	4603.11	5170.04	5875.32	5410.65	5708.4	5747.5	6139.99	7278.36	10037.8	30949.6	19367.4	12806.3	17373.3	21881.7	18669.6	11935.6	6887.37	3478.27	2717.35	2439.15	2267.72	2081.25	2058.69	2064.71	1885.76	2070.72	2619.61	3305.34	4427.17	6251.27	13716.1	19379.4	51507.9	56252.4
528	1541.98	2405.85	5497.35	13646.7	19434	14400.3	17651.9	18490.1	18012.9	9783.47	3914.6	4126.03	4647.07	5329.71	5782.79	5500.37	5547.19	5758.62	6358.2	7445.58	10318.1	32278.8	19563.9	13101.5	18739.3	23119.1	19823.7	12372.1	7086.14	3706.18	2664.1	2395.27	2263.88	2188.37	2069.06	2019.22	1989.01	2082.65	2457.19	3369.39	4665.19	6515.26	14324.8	20468.6	53427	59022.5
528.5	1596.8	2412.64	5565.3	13714.6	19319.3	14366.7	17816.5	19152.5	19237.4	10320.8	3979.11	4173.22	4845	5301.44	5713.91	5547.1	5647.19	5847.36	6024.78	7304.65	10240.5	32193.8	19763.6	13253.6	18788.6	23101.3	19478.6	12227	7045.34	3580.29	2681.05	2461.17	2207.92	2091.16	2130.59	1906.15	2015.34	2094.19	2596.13	3452.91	4569.01	6441.8	14110.4	20106.4	54033.5	58942.1
529	1522.58	2405.68	5453.89	13150.5	18956.1	14123.5	17648.2	19120.6	20031.1	10461.7	4121.63	4202.33	4794.61	5396.03	5607.67	5359.49	5752.31	5703.59	6291.31	7466.74	10355.1	31385	19295.7	13063.8	18779.5	22525.1	19536.2	11838.1	7043.46	3660.29	2787.85	2533.58	2270.17	2047.87	2087.46	2009.81	2031.12	2043.3	2408.72	3515.64	4549.47	6350.69	13913.4	20134.6	53048.3	58322.5
529.5	1529.4	2405.74	5455.36	12522.7	17916.9	13756.9	17294.4	19472.3	21013.9	11045.3	4207.37	4277.72	4852.78	5389.6	5689.36	5698.53	5674.06	5745.95	6385.23	7503.22	9925.79	29141.1	18137.1	12444.7	18216.7	20798.3	18669.4	11706	6836.41	3514.55	2887.5	2454.68	2329.27	2099.86	2027.98	2027.98	1988.22	2089.16	2511.27	3438.09	4345.02	6103.82	12889.8	18649.5	49434.7	53282.7
530	1448.63	2401.08	4906.61	11618.3	16810.6	13185.2	16806	19626.5	21935.4	11993.1	4458.04	4370.48	4796.01	5418.17	5650.13	5499.59	5533.38	5791.46	6187.8	7233.95	9280.17	25336.5	16597.1	11561.4	16044	19137.9	16758.4	10453.8	6312.23	3519.43	2825.07	2513.22	2370.35	2279.72	2172.18	1993.98	1944.83	2123.02	2477.89	3153.81	3980.29	5548.74	11208.1	16435.8	43173.3	46089
530.5	1420	2295.16	4814.12	10549.7	15090.6	12719.8	16245.1	19838.4	23144.5	12403.4	4550.18	4508.51	4773.99	5382.12	5672.29	5575.05	5490.16	5838.99	5857.51	7032.1	8910.52	22536.4	14397.6	10438.6	14473.2	16641.8	14707.8	9299.47	5815.84	3432.7	2849.27	2418.64	2341.46	2191.74	2068.26	1978.74	1943.24	2154.7	2199.46	2926.44	3630.27	4920.62	10083.6	13919.1	36574.3	39474.5
531	1527.49	2318.38	4261.47	9583.66	13463.6	11836.9	15202	19896.2	23565.3	12672.8	4452.21	4348.31	4756.16	5257.05	5810.67	5674.21	5832.38	5816.88	6111.52	6617.07	8149.21	19209.2	13083.7	9779.05	13241.9	14626.7	12562.7	8434.55	5455.55	3399.25	2668.85	2425.38	2391.26	2130.74	2192.77	2019.08	2009.78	1981.86	2265.65	2813.07	3327.92	4202.54	8259.31	11709.7	30618.1	33310.2
531.5	1353.57	2218.04	4277.21	8554.41	12470.3	11467.2	15052.8	19423.4	23116.5	12755.3	4506.18	4369.11	4819.26	5383.11	5786.53	5417.38	5420.5	5602.74	5808.34	6689.95	7769.38	16671.1	11755.3	9096.46	12023.2	13253.7	11636.9	7699.28	4976.58	3381.58	2727.38	2457.91	2415.86	2266.33	2146.39	2126.14	2017.11	2105.89	2179.1	2607.45	3028	4037.33	7367.51	9884.62	25393.8	27359.5
532	1379.85	2071.34	3989.37	7961.53	11620.8	10528.8	14091.1	18867.4	21685	11717.8	4186.49	4286.61	4815.4	5286.3	5708.71	5627.36	5564.78	5630.48	5988.75	6451.82	7507.83	14655.8	10769.7	8873.61	12634.6	12762.8	10857.3	7445.26	4987.49	3189.93	2668.97	2543.81	2360.77	2241.87	2224.66	2163.65	2011.89	2227.79	2182.42	2490.62	2898.94	3563.84	6353.26	8668.66	21134.3	23440.3
532.5	1425.03	2077.06	3700.06	7222.58	10275.3	10111.9	13640.7	18396.6	21053.4	11414.4	4146.27	4286.1	4493.49	5264.93	5736.27	5429.9	5667.14	5469.18	5616.87	6217.05	7027.76	13167.8	9829.12	9298.07	14608.6	14079.1	10914.8	7202.16	5294.78	3500.52	2644.25	2535.84	2344.16	2262.46	2232.61	2205.9	2127.34	2171.33	2122.63	2449.42	2634.82	3533.52	5898.1	7758.34	17849.8	20393.5
533	1315.91	1956.51	3540.65	6609.52	9706.79	9916.65	13173.3	18768.3	22348.3	11972.6	4443.16	4176.51	4351.65	5129.52	5568.15	5364.61	5268.37	5509.77	5495.57	5959.46	6731.01	12111.4	9555.32	9975.03	17834.2	16226.4	11417.2	7857.58	5855.32	3763.12	2709.13	2540.3	2254.72	2365.16	2376.21	2284.69	2305.21	2530.84	2257.87	2448.79	2702.82	3441.24	5538.17	7597.24	15642.6	18507.9
533.5	1241.38	1946.89	3465.71	6477.99	9471.25	9558.45	12605.6	19262.8	24202.9	13273.1	4429.64	4139.51	4404.28	5095.52	5344.42	5200.15	5216.01	5247.71	5598.09	5935.78	6457.38	11627.4	9644.06	10955.2	21258.8	19316.7	12908.4	8936.97	6627.02	3865.24	2707.88	2382.87	2268.72	2309.95	2617.52	2468.49	2289.34	2630.2	2287.75	2695.2	2839.47	3773.28	5501.38	7847.79	14790.3	17409.4
534	1213.86	1927.51	3342.08	6370.35	9323.75	9279.14	12661.1	20068.4	27917.1	14894.4	4696.12	4223.01	4353.63	4900.02	5170.83	5049.77	5268	5188.36	5518.1	5803.25	6493.01	11676.6	9836.69	12272.4	26016.6	23534.8	14735.1	10258.8	7420.13	4178.4	2770.2	2391.07	2255.67	2363.99	2762.24	2459.57	2477.09	2846.67	2348.06	2679.4	2907.2	4132.21	5960.95	8587.79	14816.4	16375.9
534.5	1282.53	1865.36	3359.24	6427.08	9126.64	9099.42	12911.8	21417.2	33510.8	17358.2	5341.49	4496.07	4308.73	4686.61	5056.48	4822.71	4976.42	4936.39	5314.27	5698.55	6446.29	11983.1	10386.8	14067.8	32332.3	29262.9	17428.7	11925.5	9075.4	4550.51	2741.19	2336.1	2230.42	2529.84	3136.68	2693.16	2723.58	3322.42	2485.01	3042.21	3256.77	4704.22	6585.59	9563.76	15649.8	16940.3
535	1295.52	1836.25	3403.75	6429.31	9118.51	9031.61	13238.4	23161.6	39710.4	20359.7	5899.83	4604.32	4274.4	4694.44	4984.12	4810.31	4792.61	5032.4	5061.37	5597.28	6466.32	12494.9	11144.7	15926	39483.5	35802.9	20750.8	13808.1	10351.3	4968.03	2845.31	2436.54	2339.98	2631.27	3344.2	2966.01	2735.88	3543.76	2610.35	3268.57	3479.39	5222.3	7225.93	10769.7	16738.7	17696.3
535.5	1220.48	1732.92	3328.43	6572.79	9686.22	9411.41	13462.4	24021.6	42632.6	21595.2	6291.52	4493.94	4204.58	4759.05	4967.58	4927.17	4867.36	4815.63	5185.81	5646.52	6687.57	13454.3	11692.3	17039.8	42951.1	38880.7	22492.3	15232.5	11335.1	5143.78	2730.31	2300.32	2253.44	2710.91	3546.66	2906.51	2921.06	3866.73	2822.45	3310.64	3643.65	5549.53	7838.53	11702	18549.6	18971.5
536	1247	1914.34	3453.61	6816.29	9776.29	9675.62	13353.3	24526	42925.7	22416.8	6225.26	4824.01	4219.99	4585.33	4919.81	4832.13	4971.77	4975.01	5254.29	5676.45	6722.11	14007.6	12203.7	17511.6	44081.8	39478.6	23267.6	15495	11552.6	5304.62	2893.43	2544.34	2305.65	2792.76	3674.43	3005.47	2906.42	4117.7	2727.81	3404.9	3770.23	5614.75	8487.07	12567.4	20536.5	20773.6
536.5	1167.44	1945.19	3515.36	7063.33	10549.3	9846.6	14129.9	24605.9	43741.5	22921.6	6194.27	4602.91	4306.15	4790.41	5031.73	4951.83	5007.27	5017.05	5248.58	6042.64	7265.51	15711.5	13202.2	18364.3	45722.5	40459.3	24529.3	15939.8	12292.3	5672.51	2781.64	2506.08	2435.97	2737.61	3779.5	3150.13	3140.35	4164.3	2781.64	3543.08	3970.27	6186.12	9094.94	13591.9	23528.1	23640.6
537	1211.59	1917.26	3605.31	8021.07	11600.2	10581.8	14686.5	25080	45197.3	23694.8	6514.77	4969.17	4348.64	4970.8	4977.35	4965.89	4926.6	5162.37	5597.89	5938.44	7559.36	17884.1	14167.4	18884.5	46985.2	43132.7	26121.3	17008.1	12921.5	5565.14	2857.07	2400.26	2483.76	2847.24	3765.76	3015.88	3137.04	4198	2857.07	3808.33	4273.32	6766.91	10174.1	15374.1	28272.7	28087.7
537.5	1292.5	1884.49	4101.15	9131.4	13467.7	11191.8	15623.5	25304.1	44165.5	23036.5	6526.65	4762.2	4293.55	4806.6	5212.77	5063.13	5054.91	5168.37	5602.5	6411.55	8473.63	21390.5	16478.6	20002.6	49036.2	45285.3	28752.5	18466.7	13105.9	5692.94	2723.14	2573.5	2553.77	2907.31	3974.53	3168.77	3112.86	4134.04	3068.46	4058.4	4523.77	7444.23	12094.6	17841.8	35330.1	36385.8
538	1334.42	2023.1	5111.43	12652.2	18832.2	13730.7	17829.7	26026.2	42384.4	22014.7	6222.9	4843.89	4444.22	4885.18	5162.63	5301.36	5108.13	5314.57	5981.78	7220.42	10815.8	31646.3	22031.2	23656.3	53200.2	51210.1	34207.8	21263.2	14158.4	6039.58	3035.48	2587.92	2485.53	2766.29	3909.13	3104.85	3141.18	4183.28	3420.28	4802.6	6072.62	9278.2	16488.7	24381.3	56305.1	58181.2
538.5	1445.07	2483.65	8360.14	23132.7	34228.6	20536.2	24531.3	28176.3	43230.8	22558.6	6339.37	4861.13	4419.81	4952.38	5403.65	5056.9	5390.38	5708.92	7001.35	9025.44	17944.7	63005.5	40290.9	34243.6	72558.5	73751.4	55783.5	32207.9	19333.3	7102.55	3260.11	2777.31	2548.36	2903.4	3829.17	3374.58	3379.56	4618.9	4313.63	6923.37	9433.57	15623.6	30786	46899.1	120297	125430
539	1691.65	2984.97	12666.5	39409.6	58477.8	31774.7	35394.6	33138	50452.8	26203.1	7121.6	5128.28	4524.96	4978.28	5358.28	5306.61	5393.28	6023.27	8574.91	12674.9	27029.7	115142	69991	52151.1	107924	115659	91684.1	50789.5	28776.4	9186.58	3689.96	2784.97	2553.31	3066.64	4346.62	3636.63	3899.96	5908.27	6241.6	10846.6	15724.8	26186.4	56917.8	83570.8	228963	239818
539.5	1702.69	3172.66	15044.6	49677.7	70950.4	37655.1	42080.1	37291.8	58554.5	30574.8	7751.68	5483.1	4512.05	4985.85	5213.55	5327.39	5272.15	6275.01	9035.81	14006.6	30758.9	143804	85454.3	62236.1	128467	142713	109573	62560.9	35009.8	10480.7	3872.49	2931.57	2576.64	3271.44	4895.44	4054.98	4478.56	6427.36	7279.54	13089.1	19337.3	31050.2	71397.5	104572	277348	301092
540	1680.11	3000.32	13632.6	48170	66913.6	35751.6	40512.7	38353.3	65366.3	32705.9	8439.24	5679.42	4416.39	4841.89	5233.74	4905.79	5422.1	5983.82	8787.38	13582.2	28393.7	142179	81597.3	61876.6	127902	144673	104966	63402	35139.4	10364.9	3804.22	2806.91	2584.92	3432.54	4981.48	4177.58	4497.12	6974.4	6883.58	12887.6	18686.4	29969.6	70098.9	101246	254703	284692
540.5	1605.07	3085.11	13905	48084.5	66899.3	35608.9	40964.8	39956.1	68467.2	34868.9	8839.71	5646.47	4443.51	5104.12	5377.83	4997.68	5338.97	6109.4	8520.39	13952.3	29065.3	141108	81958.3	63812.5	135343	150559	107710	65294.3	36076.9	10669.5	3992.4	3085.11	2654.28	3612.25	5330.52	4359.03	4757.77	7231.26	7155.23	12536.4	18630.6	30636.6	70667	101549	259048	282469
541	1715.96	3012.69	13912.7	48118.2	67878	36517.2	40996.4	41928.2	70809.3	36187.9	8960	5747.03	4463.87	4844.07	5176.74	5259.9	5368.53	6054.24	8647.7	13644.5	29707.7	140553	82658	65910.9	142000	153566	110478	65615.6	36551.2	11171.6	3786.66	2951.59	2773.37	3545.64	5641.79	4608.14	4789.75	7488.45	7289.86	12955.4	19148.8	31817.4	70958.6	101871	266480	286228
541.5	1595.99	2958.37	12912.8	44153.9	62026.9	33341.8	38776	40216.8	67103.1	35149.2	8675.62	5865.59	4585.05	4891.97	5313.14	5149.44	5255.16	6162.28	8300.5	12989.6	27414.8	128119	75217.7	60350.8	130474	140892	99490	60456.5	33626.6	10578.5	3850.15	2907.22	2738.41	3420.46	5258.57	4378.73	4511.73	6961.98	6852.85	12135.3	17820.1	28692	64618.7	92388.2	236752	257489
542	1642.7	2882.86	12141.2	40942.4	58102.5	31831.3	36634.4	36427.1	57780.5	29719.3	7749.29	5366.6	4612.91	4977.77	5447.11	5234.71	5536.18	6020.94	8170.67	12843.5	25842.9	119155	69961.1	54940.4	113072	124939	90804	54651	30286.3	9534.16	3936.31	2958.23	2725.27	3460.11	4941.8	4044.22	4402.22	6084.32	6300.15	11062.1	16176.9	25950.9	59380.4	85663.5	220154	240021
542.5	1651.68	2806.13	12079.6	39848.4	56661.1	31423.1	35414.7	33279.5	47822.9	24611.7	7023.06	5127.08	4738.24	5022.13	5390.31	5378.27	5441.93	6021.73	8368.49	12466.7	25337.7	113883	67797.8	49780.8	98723.7	111237	83600.6	49904.7	27306	8839.9	3821.22	2938.61	2682.25	3299.91	4435.44	3654.33	3886.6	5596.77	6188.62	10422.8	15379.5	24510.2	57049.9	81296.8	214529	232203
543	1648.56	2828.82	10554.9	34312.2	48390.6	27425.9	31749.5	28853.3	40258.4	20641.6	6143.22	4779.79	4579.33	5306.84	5483.1	5543.58	5595.43	6350.58	8021.61	11674.7	21904.8	95670	56548.7	41979.5	80867.6	92091.2	70905.4	41723.8	22547.6	7696.73	3620.26	2929.04	2690.57	3011.99	4060.92	3388.71	3495.85	4795.34	5265.37	9015.24	13236.9	21075.3	47747.8	69028.7	180583	195088
543.5	1508.73	2517.44	9085.36	28509.6	40808.6	23658.7	27087.7	26971.3	34938.6	18333.9	5661.64	4583.48	4628.62	5319.61	5586.98	5604.34	5744.97	6225.89	7555.79	10630.5	19452	77486.8	46692.5	35214.7	68234.8	76202.1	57454.9	34976.8	19089.1	7010.64	3458.44	2871.62	2583.42	3046.97	3739.7	3182.39	3364.69	4253.61	4817.86	7658.23	11283.3	17266.2	38093.2	56665	145008	157824
544	1529.73	2433.26	8435.31	27353.7	37866.4	22815.1	26342	26272.2	33701.1	17833.5	5470.04	4590.93	4603.14	5006.06	5524.11	5372.36	5581.67	6122.4	7448.05	9933.64	18412.5	73536.8	44016.7	33020.8	64107.3	72132.7	53444.5	32951.1	18403.8	6605.56	3469.36	2843.17	2619.9	2996.66	3579.25	3103.06	3242.6	4086.83	4674.65	7315.48	10361	16377	35850.1	52099.7	130044	146235
544.5	1456.39	2458.86	8356.27	27536.4	37417.4	22441.7	26250	26495.4	34452.1	17772.8	5536.38	4632.05	4653.08	5203.39	5625.76	5425.97	5497.82	6065.65	7394.11	9840.7	17893.8	73946.3	43558.4	33116.6	63367.8	72030.8	52847.1	33589.8	18267.1	6721.12	3456.07	2954.84	2485.15	2811.13	3468.34	3082.78	3308.86	4197.41	4402.46	7374.83	10117.6	16181.5	35754.2	52372.1	129440	145842
545	1470.32	2498.67	8721.57	27423.7	38580.6	22887.7	26256.3	25907.6	33641.3	17686.1	5562.57	4636.36	4572.97	5095.94	5557.29	5655.9	5580.18	5951.72	7460.79	10093.3	18422.2	74993.5	44224.1	33493.4	63954.6	71994.7	53826.1	33120.1	18427.5	6657.83	3365.01	2914.23	2724.06	2826.19	3528.77	3225.91	3276.97	4220.79	4595.86	7334	10309.9	16409.5	36133	53301.4	133736	151146
545.5	1523.26	2579.46	9231.57	28131.7	41342.1	23825.5	27517.8	26744.7	35602.9	17879.3	5760.44	4858.16	4605.17	5242.07	5413.68	5456.14	5705.6	5781.67	7657	10726.5	19436.2	79782.8	48358.7	35999.2	69220.8	76493.9	58658.8	34502.5	19291.1	6982.94	3444.59	2935.07	2736.92	2830.68	3564.89	3232.29	3511.82	4300.87	4769.7	7954.22	11117.5	17507.8	39033.4	57466.4	148990	161662
546	1507.3	2634.23	9939.68	30480.2	44550.8	25313.1	29602.2	28594.3	39893.8	20933.4	5846.14	4784.98	4800.98	5330.67	5526.19	5474.64	5655.95	6199.85	7714.27	10979.5	20649	85605.3	52060.6	39357	79526.3	85788.4	66113.4	38192.7	22015.9	7481.42	3439.43	2907.96	2666.22	2900.85	3896.24	3457.2	3668.72	4719.21	5188.47	8619.01	12118.9	19337.2	41566.4	61911.5	165368	174588
546.5	1510.45	2545.98	9785.79	28996.7	43078.2	24954.6	28782.5	30146.5	45017.1	23147.7	6525.64	5133.03	4670.61	5352.63	5445.48	5552.6	5690.08	5973.95	7450.48	10851.7	20292.9	83392.5	50716.1	40098.3	84051.4	87761.4	66788.3	38655.7	22101.5	7923.61	3540.45	2961.98	2683.46	3372.62	4242.11	3481.53	3617.22	5040.19	5154.46	8700.26	12092.5	19553.7	41435.6	60478.7	160159	168151
547	1470.52	2449.66	8521.82	26250.5	37094.6	22637	26734.7	29383.4	44838.2	23167.8	6760.78	5286.68	4813.25	5109.14	5652.52	5362	5602.3	5935.86	7325.68	10071.2	17986.9	71415	44371.9	36660.7	75867.8	80073.1	58275.4	35756.8	20703.8	7564.19	3595.59	2881.85	2783.22	3276.38	4187.38	3500.54	3676.29	5112.73	4809.66	7580.33	10517.8	16968.3	35850.1	53062.3	133573	143562
547.5	1463	2511.61	7924	23797.2	33533.8	20532.5	24440.4	27301.6	40203.8	20977.5	6142.09	4841.24	4444.86	5062.86	5542.12	5531.31	5625	5978.13	7140.25	9612.22	16626.3	64417.2	39393	32196.9	65046	70287.2	51316.8	31341.1	18747	6915.03	3369.23	2864.75	2610.7	2992.67	3936.78	3300.77	3518.77	4659.27	4616.03	7015.93	9370.79	14911.1	31533.8	46308	116266	127303
548	1392	2315.17	7845.13	24527.4	34365.5	21270.9	24554.5	25977.3	36076	19171.2	5734.51	4688.25	4481.9	5120.88	5470.23	5354.39	5430.41	5844.93	7157.28	9362.03	16483.1	66882.8	39727.1	31107.2	61224.3	67320.8	49500	31027.6	18000	6581.66	3390.39	2849.16	2773.13	3041.03	3513.48	3223.85	3256.44	4373.29	4373.29	6844.13	9273.33	14691.1	32812.4	47050.9	116989	131709
548.5	1337.14	2517.82	8217.49	26902.9	37327.1	22454.8	26107.8	26750	37296.1	19920.6	5581.41	4828.25	4600.85	5226.66	5394.03	5423.14	5790.63	5834.29	7218.73	9876.63	17419.2	72212.7	43010.4	33319.3	65152.3	72594.8	53065.3	32875.4	18931	6629.29	3391.05	2828.91	2730.67	2907.14	3714.88	3238.24	3327.38	4560.82	4702.72	7131.4	10240.5	15769.1	35347.7	50158.1	125620	142277
549	1469.98	2504.81	8872.9	29979.2	40477.4	24205.3	27702.9	28825.5	42581.9	22327.6	6347.97	4803.03	4671.39	5212.57	5517.91	5556.3	5580.07	6205.36	7609.52	10255.1	18226.6	78389.7	46591.4	36392.9	74568.5	81212.7	58287.2	36438.7	20936.2	7306.02	3543.31	3027.72	2762.61	3055.14	4011.36	3598.16	3532.34	4750.01	4766.46	7905.71	10931.6	17363.7	38426.1	55164.4	137063	155849
549.5	1457.01	2640.26	9666.26	32750.6	44652.9	25687.9	29478.3	30441.1	45496.3	23317.7	6399.46	4971.85	4516.19	5120.67	5427.51	5263.99	5609.41	6041.18	7435.72	10485.7	19437.2	85026.7	50056.6	39587.4	80773.2	89440	64340.1	39339.3	22819.8	7514.73	3610.38	2866.25	2739.48	3259.45	4304.89	3661.82	3797.79	5061.88	5184.98	8253.34	12086	18966.9	41116	59349.8	149582	167551
550	1536.16	2682.75	10023.8	33363.5	46627.7	26607.7	30793.4	29787.2	41489.3	21860.8	6358.83	4972.22	4558.64	5079.31	5492.89	5561.21	5505.81	6050.49	7654.97	10561.1	19709.8	84468.6	50228.1	39401.1	77807	85738.9	64066.5	38509.3	21766.6	7413.09	3677.93	2839.69	2739.98	3199.72	4028.73	3559.76	3864.41	4950.06	5014.69	8207.02	11861	18576.1	41422.9	59840.2	153240	169364
550.5	1532.41	2719.75	9775.15	31844.8	44608.8	26249.5	29592.6	26288.5	33841.1	17797.1	5630.59	4419.13	4567.55	4997.96	5565.66	5472.9	5593.49	5981.23	7457.98	10142.5	18377.8	76058.4	44920.4	34204.7	63955	71934.3	55085.2	33227	18786	7120.33	3344.96	2921.97	2682.65	2920.12	3576.86	3179.85	3241.07	4279.99	4747.51	7470.97	10790	16656.2	36501.4	52699.4	137947	151859
551	1483.81	2510.92	9152.66	29970.8	41543	23959.1	26950.9	23233.9	24824	13033.7	4451.43	4237.06	4451.43	5010.66	5437.53	5439.4	5521.42	5890.51	6975.4	9206.71	16266	62553.1	36977.8	26883.8	48154.9	54940.2	43256.1	26395.4	14681.5	5914.74	3277.06	2822.22	2619.04	2645.14	3118.61	2833.41	2909.84	3657.33	4108.44	6375.17	8707.14	13837.1	29514.1	43548.7	111163	124471
551.5	1422.97	2501.43	8183.95	27309.8	37444.7	21902.5	25400	20393.4	19966.5	10413.9	3851.38	4092.91	4454.27	5006.61	5298.69	5323.03	5500.9	5704.99	6920.13	8522.84	13913.3	49695.3	29861.8	20923.3	35842	41359.7	33254.4	20180	11730.1	5094.61	3123.04	2641.86	2634.37	2576.32	2741.09	2523.9	2754.2	3199.81	3519.98	5409.16	7266.51	10681.6	23173.8	33694.4	86831.1	98113.8
552	1461.2	2213.42	7866.39	24603.4	33344.3	19913.3	23157.2	18880.8	17797.6	9545.74	3524.17	3879.6	4400.52	5139.58	5273.1	5308.83	5459.27	5899.33	6220.9	7911.53	11902.1	40672.8	24825.3	18027.1	28451	33160	27317.1	16870.5	9942.54	4605.5	3095.41	2743.74	2546.28	2606.46	2582.01	2491.75	2440.97	2764.43	3234.57	4511.47	6284.84	8701.36	18655.2	27728.9	70635.8	79316.5
552.5	1398.17	2267.31	7024.87	21666	30706.9	18875.3	21769.9	18433.2	16324.6	8594.98	3525.66	3795.85	4434.47	5016.42	5333.84	5243.15	5456.65	5638.04	6312.56	7699.4	11032.3	34567	21524.3	15453.6	24473.7	27706.5	22926.2	14250	8625.21	4283.32	3060.86	2745.33	2671.64	2390.12	2528.05	2365.56	2467.59	2554.5	3147.78	4022.58	5260.15	7646.49	16031.7	22986.7	58942.4	67087.7
553	1245.27	2365.25	6784.44	20319.2	28770.3	18170.3	20546.9	17536.3	15288.7	7801.92	3335.27	3847.81	4428.68	4994.37	5368.33	5273.41	5550.56	5531.58	6171.3	7469.72	10140.6	29487.8	18796.7	13762.5	21008.2	23766.4	20180.6	12467.9	7638.67	3944.62	3004.97	2604.44	2570.27	2496.23	2596.84	2268.44	2435.49	2570.27	2860.7	3760.49	4857.69	6674.34	13781.5	19409.9	50526.4	56386.4
553.5	1377.51	2087.25	6551.76	19056.2	26768	17167.4	19662.9	17325.7	14482.9	7938.81	3294.96	3707.07	4420.63	5021.62	5319.25	5225.77	5237.21	5666.49	6099.59	6952.42	9478.5	25764.4	16192.4	12134.3	17879	20315.4	16930.8	10745.3	7032.56	3758.58	3048.84	2627.19	2457.39	2316.2	2379.16	2321.93	2337.19	2541.34	2879.04	3581.15	4222.2	5809.59	11384.5	16371.8	42056.1	46400.4
554	1313.52	2205.18	6180.25	18366.2	25330.8	16527.3	19077.7	16563.8	13865.8	7428.57	3267.5	3691.27	4425.69	4786.19	5234.9	5271.33	5269.41	5643.34	5871.52	6602.11	8490.89	21338.4	14193.7	10375.8	14849.5	16843.7	14132.3	9576.22	5800.57	3790.99	2935.76	2613.61	2529.24	2663.47	2360.5	2347.08	2324.06	2431.45	2642.38	3319.27	3610.74	5091.08	9530.2	13434.3	32790	37142.9
554.5	1244.44	2107.45	6237.59	18456.6	26235.3	16713.2	19608.5	16693.9	13240	7378.01	3340.33	3546.45	4461.48	4975.82	5303.3	5280.19	5517.13	5522.91	5939.01	6443.71	7782.54	17678.3	12265.2	9312.08	12378.9	14095.3	11941.6	7846.11	5547.95	3517.56	2851.03	2652.61	2440.71	2409.89	2240.37	2201.84	2350.17	2248.08	2438.79	2980.1	3523.33	4380.57	7535.97	11119	25898.1	29236.5
555	1356.57	2111.3	6502.25	19361.6	27533.9	16793.6	19949.9	16569.1	12801.3	6802.2	3198.87	3587.85	4338.7	4836.05	5213.41	5250.18	5329.52	5412.73	5726.23	6419.03	7593.7	15638.3	10868	8572.9	11218.3	12464.6	10494.5	7063.45	5027.63	3373.04	2900.85	2653.15	2602.83	2322.23	2345.45	2208.05	2299.01	2229.34	2446.08	2883.44	3053.73	3897.48	6660.93	9497.92	22053.5	24458.9
555.5	1362.57	2114.8	6894.49	20355	29166	18185.7	20910.9	16496.6	12583.8	6733.15	3146.93	3582.33	4433.7	4972.12	5321.99	5285.06	5277.28	5475.55	5634.93	6359.95	7158.84	13962	10210.5	7716.69	9726.53	10869.5	9211.44	6484.35	4550.32	3395.73	2892.3	2594.91	2447.18	2320.84	2322.78	2184.78	2143.96	2280.02	2316.95	2666.83	2793.17	3650.36	6006.19	7967.44	18374.3	20922.5
556	1304.14	2145.58	7371.89	23330	32423.8	19468.3	21873.6	16539.9	12102.3	6635.87	2987.02	3652.76	4396.58	4763.62	5380.54	5036.94	5296.59	5249.74	5649.96	6097.04	6924.81	12570.9	9445.23	7574.93	8799.02	9773.22	8412.47	6052.13	4541.05	3229.11	2934.31	2696.13	2374	2489.18	2251	2223.67	2143.63	2221.72	2288.1	2496.99	2795.7	3420.43	5282.93	7209.85	16949.9	18154.5
556.5	1341.84	2350.19	7692.05	25165.4	35460.7	20190.4	23860.9	17139.9	11847.1	6426.72	3103.5	3442.88	4396.3	4818.08	5504.69	5212.39	5273.2	5418.37	5645.94	6040.25	6779.83	11750.9	8937.77	7136.87	8325.7	8906.38	8025.55	5620.43	4266.82	3229.05	2881.82	2667.99	2391.38	2350.19	2263.87	2303.1	2205.02	2277.6	2342.34	2477.7	2891.63	3152.54	5018.17	6471.84	14450.3	16143.3
557	1200.47	2215.64	7457.1	23057.3	31539.4	19128.6	21912	16156.1	11754.3	6266.48	2956.82	3656.6	4364.26	4888.61	5278.91	5125.15	5174.43	5263.14	5487.85	6057.53	6510.91	11255.6	8480.15	6847.99	7587.19	7843.45	7317.14	5519.39	4066.61	3002.16	2986.39	2738.01	2481.76	2418.68	2268.86	2182.13	2148.62	2097.37	2294.49	2422.62	2564.55	2992.3	4523.93	6169.89	12868.1	14433.2
557.5	1218.17	2048.1	6189.87	17480.2	25421	16303.6	19027.2	15295.4	11434.9	6296.83	3068.19	3482.17	4226.94	4759.76	5252.97	5151.95	5100.45	5462.93	5556.02	5999.71	6372.1	10276.2	7843.8	6712.79	6829.65	7548.67	6639.5	5159.87	4084.32	3242.5	2858.23	2822.58	2485.85	2204.58	2176.85	2254.1	2206.56	2141.2	2206.56	2256.08	2563.1	2887.94	4375.49	5542.16	11482.5	12972
558	1301.66	2036.08	5365.86	14099.3	21292.3	13999.8	17052.9	14967.1	10958.6	6074.4	2949.63	3530.8	4205.51	4904.11	5150.9	5258.38	5180.76	5443.48	5499.21	5954.99	6283.39	9903.75	7608.93	6287.37	6544.11	7023.78	6243.58	4953.86	3863.18	3005.36	2742.64	2605.31	2477.93	2390.35	2306.76	2239.09	2207.25	2149.53	2219.19	2179.38	2555.55	2736.67	4082.11	5250.42	10705.8	12377.7
558.5	1147.79	2041.63	4899.1	11755.8	18424.6	12377.7	15361.2	14229.4	10842	6124.88	2865.47	3591.34	4103.25	4997.08	5025.08	5133.06	5227.04	5490.99	5465	5882.92	6278.85	9420.27	7406.64	5998.9	6118.88	6544.8	6126.88	4553.16	3785.31	3183.42	2723.5	2635.52	2463.55	2365.57	2289.58	2103.61	2083.62	2181.6	2109.61	2303.58	2399.56	2573.53	3911.28	4775.12	9786.21	11014
559	1193.32	1791.99	4273.06	10533	15270.1	11455.1	13900	13920.1	11133.7	6034.92	2824.6	3485.55	4164.57	4913.92	5237.36	5118.83	5038.47	5289.59	5456.34	5777.77	6030.9	9096.57	7178.02	5842.06	5725.54	6318.18	5600.98	4457.88	3680.42	3041.57	2912.99	2545.35	2503.16	2302.27	2135.52	2155.61	2097.35	2077.27	2211.87	2254.05	2280.17	2679.95	3525.73	4498.06	9112.64	10308
559.5	1102.28	1871.46	3853.96	8836.44	12629.8	10255.7	12969	13356.6	10479.8	5691.09	2796.09	3496.62	4084.1	4766.47	5087.46	5178.31	5135.92	5313.57	5250.99	5840.49	6181.67	8212.62	6973.05	5717.34	5382.21	5741.57	5355.97	4281.95	3625.83	3002.01	2711.29	2557.86	2368.09	2376.17	2311.57	2182.36	2135.93	2099.59	2131.89	2295.41	2394.34	2521.52	3363.38	4300.12	7829.04	9058.51
560	1121.88	1718.32	3434.61	7210.04	10591.9	9305.69	11985.6	13119.7	10456	5753.42	2870.62	3491.41	4126.4	4793.84	5130.61	5031.2	5183.35	5410.57	5528.23	5607.35	5938.03	7885.6	6587.22	5753.42	5112.35	5503.89	5142.78	4071.62	3430.55	2850.34	2769.19	2716.44	2450.68	2284.33	2178.83	2122.03	2176.81	2014.51	2103.77	2148.4	2292.44	2454.74	3002.49	4061.48	7680.7	8494.21
560.5	1149.98	1625.06	3366.35	6771.44	9670.87	8753.33	11406	12992.4	10411	6021.1	2807.67	3543.74	4175.83	4679.45	5162.69	5050.55	5066.86	4958.79	5391.06	5588.84	5921.19	7497.32	6551.23	5370.67	5028.12	5270.76	4975.1	4126.89	3368.39	2899.43	2909.62	2699.61	2469.2	2297.93	2232.68	2187.82	2049.17	2112.38	2240.84	2061.41	2206.17	2428.42	3105.36	3937.27	6700.08	7943.86
561	1143.48	1666.04	3211.17	6084.22	9188.84	8533.08	11252.4	12746.3	10545.4	5578.06	2848.46	3457.08	4268.59	4756.31	4924.35	5225.59	4819.84	5258.38	5289.11	5610.85	5905.94	7428.53	6108.81	5332.15	4676.39	4950.99	4789.1	4053.42	3381.26	2868.95	2797.23	2614.84	2446.8	2297.21	2061.55	2194.75	2196.8	2055.4	2200.89	2184.5	2278.77	2223.44	2745.99	3471.43	6285.05	7176.47
561.5	1087.43	1643.5	3076.93	6001.46	8637.66	8306.07	10787.8	12672.3	10260.6	5616.33	2858.62	3462.06	4026.38	4747.21	4986.11	5031.42	4938.75	5315.64	5080.85	5634.87	5669.88	7107.43	5939.68	5406.26	4539.2	4673.07	4749.27	3995.48	3309.66	3002.79	2788.6	2667.09	2378.75	2351.98	2154.27	2164.56	2164.56	2030.69	2082.18	2201.63	2003.92	2201.63	2873.04	3334.37	5867.59	6621.38
562	1090.79	1577.19	2924.64	5406.34	7681.06	8043.28	10684.4	12975.6	10040.6	5752	2736.29	3483.49	4131.34	4789.54	5100.01	5145.54	5102.08	5246.97	5120.71	5528.46	5586.41	6838.65	6039.7	5238.69	4466.65	4474.93	4294.85	3914.01	3264.09	2949.48	2765.26	2597.61	2514.82	2351.3	2204.35	2262.3	2121.55	2040.83	2051.18	2140.18	2162.95	2293.35	2754.92	3133.69	5627.81	6072.82
562.5	1056.56	1663.88	2784.91	5270.33	7414.65	7818.14	10636.3	12387.6	9823.11	5594.78	2797.39	3371.43	4109.77	4748.29	4995.79	4900.12	5185.05	5326.48	5176.73	5715.42	5665.5	6574.39	5836.05	5253.69	4165.93	4321.92	4224.17	3618.93	3304.87	2974.18	2583.17	2572.77	2395.98	2262.87	2246.23	2173.44	2073.61	2050.73	2119.36	2129.76	2154.72	2296.15	2687.16	3042.81	5216.25	5858.92
563	973.886	1728.33	2649.97	4813	7247.72	7880.95	10514.2	12064.9	10165.2	5542.37	2706.4	3366.8	4075.27	4576.85	5021.99	4986.46	4940.49	5279.05	5308.31	5671.94	5582.08	6662.55	5644.78	4992.73	4108.71	4081.54	4292.62	3485.93	3226.78	2927.93	2647.88	2645.79	2463.97	2326.04	2206.92	2167.21	2023.01	1958.22	2064.81	2031.37	2127.5	2144.22	2489.05	2950.92	5329.2	5864.21
563.5	1068.5	1647.88	2720.57	4802.99	6946.28	7496.27	9985.93	12542.8	9948.14	5531.41	2558.93	3354.53	4095.55	4677.03	5031.8	5029.7	4949.93	5050.69	5159.85	5348.78	5495.72	6297.62	5747.63	5086.38	3849.95	4070.36	3875.14	3604.34	3194.99	2892.71	2722.67	2594.62	2441.38	2332.22	2218.86	2015.24	2082.41	2055.12	2246.15	2040.43	2099.21	2132.79	2477.06	2762.56	4884.85	5548.2
564	1026.85	1486.51	2770.6	4830.63	6724.08	7453.63	10371.8	12096.6	9730.84	5214.38	2787.47	3342.01	4046.26	4832.74	4963.47	4805.33	4904.43	5098.41	5203.84	5663.5	5393.61	6074.66	5492.71	5024.61	3913.42	3774.26	3873.36	3483.28	3183.87	2848.62	2840.18	2530.23	2610.35	2281.42	2159.13	2203.41	2049.49	1994.66	2129.61	1992.56	2026.29	2089.55	2266.66	2616.68	4423.68	5402.04
564.5	1104.04	1635.93	2525.95	4587.82	6560.69	7461.3	10012.7	11922	9599.45	5295.59	2621.31	3356.63	3958.45	4503.06	4746.75	4846.35	4789.13	5187.52	5094.28	5268.04	5645.24	6011.84	5454.52	4975.61	3835.54	3913.95	3844.02	3521.92	2968.84	3021.81	2684.88	2464.5	2350.06	2193.25	2208.09	2165.7	2063.99	1985.58	2089.42	2038.56	2017.37	1945.32	2176.3	2845.93	4168.24	5552
565	1028.62	1659	2547.06	4508.47	6727.57	7538.97	9606.86	11917.5	9376.86	5447.65	2823.92	3407.44	3997.36	4676.71	4968.48	4917.37	4823.66	5200.61	5066.44	5424.22	5445.52	5909.78	5381.63	4717.18	3633.19	3746.06	3837.63	3247.72	3056.05	2855.86	2751.51	2608.82	2346.88	2368.17	2193.54	2180.76	2170.11	2001.87	2042.34	2059.37	2063.63	1982.71	2289.38	2581.14	3750.32	5534.96
565.5	1051.45	1569.68	2595.43	4381.39	6340.8	7045.34	9919.15	12139.8	9593.65	5392.15	2689.65	3295.68	3933.83	4469.19	4805.39	4959.58	4828.95	5075.21	5130.89	5449.96	5383.58	5884.68	5372.87	4681.19	3563.36	3599.76	3721.82	3312.81	2940.2	2786.01	2648.96	2565.45	2374.86	2306.33	2173.56	2154.29	2152.15	2012.95	2090.05	2081.48	2154.29	1967.98	2201.4	2490.49	3477.7	5107.33
566	968.962	1498.66	2471.93	4310.8	6212.12	7234.91	9842.5	11739.5	9215.9	5077.36	2654.95	3132.98	3847.85	4448.61	4885.72	4989.08	4797.44	5014.91	4999.84	5217.32	5228.09	5563.99	5292.68	4765.14	3481.8	3662.67	3662.67	3473.19	3104.98	2937.03	2581.74	2530.07	2183.39	2347.04	2198.47	2131.72	2069.27	2144.64	2097.26	2011.13	1948.69	2067.12	2110.18	2441.78	3300.93	4752.22
566.5	936.774	1464.66	2474.99	4257.67	5934.34	7349.24	9348.27	11788.6	9584.08	5190.12	2719.46	3264.65	4049.98	4417.76	4921.85	4653.58	4805.02	4932.67	5252.86	5304.78	5177.14	5551.41	5205.26	4662.23	3509.12	3552.38	3532.91	3284.12	2907.68	2912	2756.24	2520.42	2356	2247.82	2187.25	2115.85	2044.46	2022.83	2037.97	1944.94	2074.75	1925.47	2172.1	2375.47	3260.32	4461.03
567	1056.4	1458.52	2506.22	4166.89	6051.45	6977.43	9422.79	11755.1	9290.19	5308.06	2730.11	3375.68	3908.23	4403.82	4745.08	4703.79	4916.8	4886.37	4977.67	5405.88	5208.07	5573.25	5060.26	4545.11	3332.21	3506.1	3538.71	3212.66	3006.16	2880.09	2777.93	2530.13	2330.16	2188.87	2145.4	2032.37	2043.23	2086.71	2078.01	2034.54	1958.46	1854.13	2178	2434.49	3423.5	4192.98
567.5	985.065	1515.82	2450.65	4034.18	5801.18	7155.37	9405.08	11436.4	9079.63	5189.61	2592.62	3180.16	3900.94	4529.99	4816.11	4931.88	4630.46	4886.01	4962.46	5381.82	4982.11	5292.27	5076.03	4671.96	3534	3322.14	3343.98	3234.77	2894.04	2819.78	2765.17	2511.81	2472.49	2216.94	2162.34	2079.34	2105.55	2083.71	2099	2031.29	1904.6	1874.03	2129.57	2230.05	3289.37	3857.26
568	954.698	1419.98	2411.99	3810.02	5769.89	6702.64	9514.06	11632	9233.14	5172.93	2640.24	3226.22	3812.21	4417.95	4780.08	4854.7	4788.86	5030.27	5120.26	5238.77	5216.82	5333.14	5300.22	4485.99	3318.4	3081.37	3335.96	3188.91	2793.86	2824.59	2747.78	2436.13	2348.34	2258.36	2229.82	2071.81	2030.11	1984.02	2049.86	2071.81	1966.46	2100.34	2153.01	2229.82	3107.71	3691.5
568.5	968.488	1462.66	2439.97	3913.66	5530.75	6527.92	8939.21	11546.8	9102.46	5063.05	2609.84	3318.01	3757.03	4308.56	4736.54	4840.23	4756.4	4789.49	5124.82	5188.8	4999.07	5195.42	5003.48	4551.23	3432.73	3318.01	3260.65	3150.34	2881.2	2803.98	2528.22	2492.92	2292.16	2162	2036.25	2128.91	2058.31	2120.08	2047.28	1989.92	1970.07	1992.13	2142.14	2300.99	2898.84	3587.15
569	922.5	1301.7	2197.59	3634.56	5271.11	6473.02	9200.6	11207.5	8805.88	5087.05	2583.44	3222.1	3776.48	4251.04	4860.86	4807.64	4596.98	4878.6	4849.78	5237.85	5020.53	5180.19	4883.04	4344.17	3208.79	3106.78	3259.79	3040.26	2800.76	2780.8	2541.31	2259.68	2328.42	2224.2	2122.19	2184.28	1896	2033.49	2004.66	1995.79	1998.01	1902.66	2026.84	2370.56	2816.28	3891.8
569.5	938.012	1365.8	2257.02	3647.33	5538.95	6367.79	8807.51	10743.7	8725.07	4959.65	2482.05	3005.65	3925.84	4266.73	4794.78	4616.53	4409.32	4790.32	4850.48	5086.65	5122.3	5068.83	4852.71	4244.45	3065.81	3061.35	3085.86	3012.33	2724.91	2658.07	2644.7	2406.3	2261.48	2203.55	2074.32	2020.85	1893.85	1916.13	1933.95	1838.15	1971.83	1757.94	1965.15	2479.83	2787.3	4237.76
570	944.676	1311.8	2276.62	3624.24	5112.89	6082.19	8432.69	10910.8	8618.49	4795.01	2422.13	2901.18	3738.41	4206.27	4712.19	4582.35	4557.72	4656.22	4598.02	4920.37	4824.11	4929.33	4931.56	4434.6	3275.02	3181.01	3104.89	2950.43	2795.97	2733.29	2469.14	2375.12	2222.9	2229.61	1954.27	2019.19	2003.52	1909.5	1967.7	1965.46	1949.79	1947.55	1922.93	2496	2679.57	4049.57
570.5	875.239	1280.23	2135.22	3572.96	5159.19	6356.17	8430.65	10691.9	8621.89	4679.94	2472.72	2976.71	3622.46	4243.45	4616.94	4241.2	4477.44	4468.44	4747.44	5226.69	4821.69	4902.69	4733.94	4198.45	3203.96	3122.96	3174.71	2992.46	2787.72	2661.72	2589.72	2490.72	2222.97	2173.47	2074.47	1984.48	1901.23	1907.98	2051.97	1898.98	1898.98	1840.48	1941.73	2396.22	2909.21	3975.7
571	911.338	1307.08	2046.55	3410.17	4909.47	5983.63	8507.33	10248.6	8328.68	4726.3	2521.45	3061.92	3559.42	4115.72	4414.23	4396.13	4378.04	4558.95	4724.03	4984.09	4925.3	4843.89	4848.41	4090.85	3052.87	2960.15	3236.04	3028	2786.03	2704.62	2614.16	2345.06	2299.83	2075.95	1942.53	1974.19	1820.42	1845.29	1928.96	1967.41	1983.24	1899.56	1899.56	2218.42	3150.11	3459.92
571.5	786.677	1289.15	2175.87	3383.17	4865.58	6054.69	8100.96	10642.9	8478.38	4836.02	2355.49	2937.54	3492.3	3992.5	4476.79	4604.11	4276.71	4485.88	4572.28	4972.44	4808.74	4929.24	4565.46	4178.94	3105.78	3069.41	3042.12	2882.97	2660.15	2810.21	2496.45	2432.79	2269.09	1943.96	2018.99	1982.61	1887.12	2009.89	1916.67	1875.75	1784.8	1875.75	1802.99	2066.73	3133.07	3339.97
572	886.93	1318.97	2013.88	3159.12	4900.97	5815.33	8206.39	10028.2	8574.42	4521.51	2329.33	2889.38	3582.01	3959.18	4274.64	4199.2	4361.5	4295.21	4720.39	5033.56	4747.82	4848.4	4491.8	4087.19	2989.96	2980.82	3108.83	2985.39	2656.22	2603.64	2539.64	2219.61	2155.61	2109.89	2027.59	1876.73	1943.02	1931.59	1901.87	1853.87	1931.59	1849.29	1904.16	2055.03	3577.44	3410.57
572.5	872.522	1168.72	2015.99	3304.1	4693.25	5871.16	8038.69	10318.7	8316.51	4640.44	2339.74	2867.84	3407.43	4160.55	4339.65	4321.28	4206.48	4300.62	4452.16	4537.12	4454.46	4608.29	4475.12	4155.96	3092.86	2922.95	3063.01	2929.84	2691.04	2511.95	2426.99	2293.82	2245.6	2041.24	1926.44	1921.85	1882.81	1905.77	1940.21	1818.52	1745.04	1740.45	1768.01	2025.17	3444.17	3478.61
573	853.338	1217.74	1798.93	3215.01	4508.85	5701.22	7917.59	9854.9	8065.19	4661.07	2140.26	2608.45	3445.64	4017.61	4211.34	4199.81	4227.48	4541.14	4552.67	4608.02	4587.27	4531.92	4132.92	3973.79	3076.63	2926.72	2949.78	2749.13	2624.59	2624.59	2366.28	2197.92	2244.05	1994.97	1999.58	1898.1	1826.6	1826.6	1831.22	1884.26	1851.97	1720.51	1794.32	1994.97	2857.53	4022.22
573.5	829.448	1267.34	1967.04	3095.37	4276.99	5579.08	7928.41	9524.75	7907.56	4283.94	2159.35	2845.15	3148.66	3764.95	4026.76	4177.36	4131.02	4272.35	4286.26	4230.65	4504.04	4501.73	4307.11	4015.18	3007.33	2905.39	2995.75	2648.21	2689.92	2455.91	2309.94	2154.71	2020.33	1872.05	1918.39	1746.94	1807.18	1853.52	1913.76	1890.59	1742.3	1797.91	1802.54	1929.97	2636.63	4638.42
574	754.101	1263.82	1836.37	2918.65	4247.63	5297.32	7510.75	9533.32	7284.98	4375.65	2131.96	2706.85	3190.96	3600.6	4089.37	3858.95	3986.96	4082.38	4098.68	4452.45	4249.96	4284.87	4282.55	3640.16	2888.39	2669.61	2827.88	2711.5	2546.25	2618.4	2297.21	2155.24	2001.62	2013.26	1903.87	1920.16	1850.34	1759.57	1766.55	1782.84	1699.05	1654.83	1629.23	1896.89	2360.06	4936.57
574.5	798.062	1214.65	1956.54	2822.47	4074.56	5436.65	7386.17	9202.28	7535.95	4165.83	1965.9	2618.86	3255.44	3632.23	4116.69	3901.37	3784.36	4151.79	4114.35	4357.74	4210.3	4434.98	4207.96	3791.38	2944.17	2705.45	2827.15	2672.69	2464.4	2422.27	2305.25	2047.81	2155.47	1914.41	1757.61	1874.63	1809.1	1773.99	1972.92	1785.69	1783.35	1612.51	1678.04	1802.07	2436.31	5988.97
575	781.284	1270.76	1772.01	2826.27	4280.59	5381.92	7610.46	9257.75	7544.57	4330.01	2176.77	2750.97	3384	3901.72	4172.34	3831.12	3939.37	4000.55	4344.13	4506.5	4351.19	4240.59	4242.94	3868.77	2962.76	2873.34	2703.9	2863.92	2468.58	2397.98	2369.74	2205.01	1983.8	1962.62	1915.56	1924.97	1790.84	1821.43	1781.42	1837.9	1903.79	1779.07	1840.25	1962.62	2339.15	5666.66
575.5	806.294	1227.17	1863.23	3116.41	4580.03	5606.23	7587.68	9507.65	7835.95	4433.44	2120.96	2868.14	3203.9	3936.89	4253.73	4116.59	3927.43	4331.76	4355.41	4532.74	4520.92	4487.82	4301.02	3825.76	3047.84	2955.62	3000.55	2726.27	2470.9	2570.21	2359.77	2274.65	2194.26	2184.8	1960.17	1969.63	1815.94	1726.08	1910.52	1893.96	1830.12	1752.09	1813.57	1943.62	2388.14	4315.21
576	855.265	1347.04	1983.74	3164.48	4611.3	5668.51	7642.75	10320.2	7911.2	4513.9	2294.96	2877.02	3520.84	3955.6	4326.22	4245.44	4167.04	4354.73	4613.68	4563.79	4554.29	4744.35	4499.65	3960.35	2941.16	3002.93	3121.72	2841.38	2646.57	2608.56	2432.75	2356.73	2285.46	2123.91	2116.78	2007.5	1862.58	1945.73	1993.24	1862.58	1879.21	1898.21	1739.04	2102.53	2416.12	3404.43
576.5	844.655	1257.44	2071.07	3109	4554.93	5564.22	8055.24	9995.08	8274.75	4490.51	2300.13	2772.57	3361.92	3939.34	4194.64	4185.1	4213.73	4392.68	4323.49	4521.53	4554.93	4597.88	4638.44	4113.52	2879.94	3151.95	2982.54	2925.27	2669.97	2564.98	2402.73	2319.22	2302.52	2044.83	2035.28	1901.67	2094.93	1927.91	2061.53	1806.23	1970.86	1787.14	1951.77	2042.44	2438.52	3268.86
577	759.633	1241.29	1931.43	3230.24	4675.22	5557.06	7814.4	9949.52	7924.63	4466.74	2293.28	2928.3	3232.63	4030.61	4239.09	4310.98	4066.55	4327.75	4641.67	4778.26	4639.27	4766.28	4418.81	4040.19	3024.16	2973.83	2897.15	2909.13	2715.03	2530.51	2417.89	2161.48	2192.63	2063.23	1876.32	1969.77	2087.19	1945.81	1902.68	2036.87	1871.53	1720.56	1981.76	2142.31	2473	3345.26
577.5	895.878	1213.77	1955.52	3019.97	4525.14	5681.12	8014.73	9929.31	7781.13	4573.31	2256.55	2894.74	3381.22	3920.67	4243.38	4450.49	4274.68	4231.34	4383.06	4513.1	4660.01	4599.8	4426.41	3968.83	3123.53	2952.54	2995.89	2848.99	2641.88	2461.25	2434.76	2391.42	2283.04	2042.22	2107.24	1962.74	1909.76	1849.55	1938.66	1868.82	1960.33	1866.41	1868.82	2030.17	2562.4	3340.27
578	810.779	1190.76	1781.29	3083.38	4542.78	5648.83	7926.27	9702.73	8086.01	4603.29	2262.92	2870.4	3453.68	3981.29	4419.35	4172.49	4535.52	4339.48	4409.67	4712.2	4692.84	4690.42	4397.57	4148.29	3126.95	2964.79	3250.38	3018.04	2623.54	2606.59	2410.56	2190.31	2277.44	1999.12	2003.96	1916.83	1921.67	1974.91	2098.35	1965.23	1805.5	1890.2	1752.25	2006.38	2592.07	3453.68
578.5	751.409	1159.94	1828.67	3081.02	4292.03	5237.98	7740.24	9872.88	7990.71	4321.21	2305.29	2786.78	3355.81	3900.52	4574.11	4236.1	4362.55	4523.04	4681.11	4800.26	4695.7	4559.52	4554.66	4206.92	3029.95	2961.86	3034.82	2813.53	2743.01	2760.03	2572.78	2246.93	2358.79	2037.8	1979.44	2191	1969.71	1925.94	1989.17	1831.1	1874.87	1843.26	1845.69	2076.71	2604.4	3251.24
579	867.356	1109.24	1759.14	3173.79	4327.01	5497.33	7977.23	9909.85	7696.26	4576.22	2250.24	2777.98	3237.31	3857.9	4143.76	4033.82	4195.07	4688.61	4353.88	4798.56	4546.9	4561.56	4334.34	3906.77	3032.08	3034.52	3007.65	2873.27	2670.48	2765.77	2416.38	2448.14	2167.17	2084.1	2091.43	2062.11	1869.09	1903.3	2037.68	2045.01	1734.71	1873.98	1786.02	2069.44	2482.35	3205.55
579.5	881.019	1244.23	1806.21	3077.43	4591.61	5595.33	7897.27	9561.15	8177.04	4547.43	2358.38	2753.49	3303.21	3862.74	4468.9	4356.02	4270.12	4554.8	4277.48	4643.14	4495.9	4522.89	4645.6	4098.33	3197.68	2895.83	2957.18	2797.67	2657.78	2682.32	2581.71	2382.92	2338.75	2019.72	2007.45	2085.98	2002.54	1845.48	2117.88	1965.73	1855.29	1796.4	1801.3	2110.52	2346.11	3185.41
580	719.759	1207.81	1870.88	3115.67	4478.77	5501.72	7917.35	10042.1	8055.38	4510.82	2183.93	2817.41	3468.15	4143.54	4261.86	4067.13	4343.2	4483.7	4574.91	4604.48	4653.78	4823.86	4463.98	4173.12	3115.67	3026.93	3108.27	2827.27	2598.03	2785.37	2501.9	2358.94	2280.06	2142.02	2114.91	2166.67	2080.4	1907.85	2119.84	1942.36	1851.16	1907.85	1927.57	2228.29	2435.35	3458.29
580.5	822.507	1268.44	1880.37	3047.24	4625.36	5792.23	7947.6	9825.49	8116.06	4570.86	2398.15	2782.16	3426.29	3862.32	4432.12	4248.79	4372.67	4340.46	4422.21	4617.93	4697.21	4759.15	4429.65	4196.77	2965.49	3076.97	3015.03	3044.76	2616.17	2747.47	2544.32	2420.45	2182.62	2128.11	2011.67	2036.45	2073.61	2061.22	2108.29	1877.89	1848.16	1937.35	1830.82	2172.71	2519.55	3413.9
581	816.703	1292.28	2019.35	3366.41	4414.68	5614.83	8022.61	9758.11	7895.63	4658.69	2183.68	2736.45	3361.43	3779.74	4447.05	4173.15	4163.19	4257.81	4531.71	4641.26	4611.38	4825.52	4835.48	4222.95	3077.58	2987.94	3070.11	2895.81	2716.53	2860.95	2522.32	2465.05	2355.49	2153.81	2156.3	2006.9	2059.19	1907.3	2036.78	2026.82	1972.04	1830.11	1909.79	1959.59	2624.41	3381.35
581.5	923.523	1183.81	1939.65	3023.35	4447.43	5513.61	7768.6	9878.44	7893.74	4399.87	2287.53	2920.73	3413.78	4097.04	4324.79	4449.93	4159.61	4557.55	4454.93	4647.65	4417.39	4692.7	4580.07	4097.04	3043.37	2885.7	2978.3	3005.83	2713	2635.42	2482.75	2365.12	2307.56	2197.43	2037.26	2172.41	2009.73	2002.22	1967.18	1977.19	1859.56	1964.68	1849.55	2087.31	2597.88	3621.51
582	822.605	1157.18	1848.97	2993.58	4525.59	5551.96	7964.43	9775.67	7929.21	4412.38	2294.24	2691.7	3421.23	3733.17	4364.59	4324.34	4362.07	4274.02	4613.63	4555.77	4726.83	4570.87	4638.79	4153.27	3192.31	3056.47	3091.69	2872.83	2784.78	2714.34	2465.3	2510.58	2133.24	2211.22	2035.13	1959.66	1856.52	1886.71	2108.08	1979.79	1969.72	1856.52	1806.21	2047.71	2583.53	3660.22
582.5	836.262	1207.65	1846.85	3069.66	4608.28	5586.03	7705.74	9779.97	8125.13	4350.58	2187.92	2667.95	3458.74	3984.25	4527.44	4075.2	4464.28	4436.48	4350.58	4896.3	4514.81	4666.39	4580.49	4128.25	3054.5	2925.65	3145.46	2955.97	2859.97	2670.48	2594.69	2369.83	2220.77	2074.23	2144.97	2026.23	1947.91	2000.97	2013.6	2074.23	1980.75	1920.12	1955.49	2091.92	2627.53	3410.74
583	811.945	1248.37	1892.85	2953.45	4551.97	5559.29	7992.58	9811.85	7982.43	4343.91	2258.22	2950.91	3379.72	3897.34	4656	4080.02	4381.97	4224.65	4417.49	4993.46	4701.67	4765.1	4402.26	4031.81	3049.87	2867.18	3105.69	2773.3	2798.67	2567.78	2372.4	2463.75	2275.98	2078.07	2146.58	2136.43	2078.07	2037.47	2192.25	2017.18	2065.39	1918.22	1854.79	1994.34	2517.03	3217.33
583.5	716.226	1254.03	1993.2	2961.76	4399.31	5202.2	7659.29	9558.18	8021.23	4307.55	2148.68	2811.38	3476.63	3866.6	4608.32	4289.71	4172.47	4366.18	4429.9	4812.23	4361.08	4677.14	4593.03	4045.02	3012.74	2994.9	2905.69	3050.97	2803.73	2592.18	2457.09	2508.07	2237.89	2194.56	2039.08	2181.81	2084.96	1993.2	2115.54	2005.94	1937.12	1957.52	1921.83	1937.12	2630.41	3555.64
584	727.145	1175.21	1820.42	2962.35	4260.46	5389.58	7952.51	9893.27	7850.1	4472.97	2235.2	2778	3154.38	3876.4	4570.26	4211.81	4268.14	4416.64	4447.37	4718.76	4547.22	4695.72	4593.31	4009.54	3164.62	3044.28	3274.71	2906.02	2770.32	2749.84	2565.49	2429.79	2304.33	2171.19	2207.04	2199.36	2043.18	1958.68	2207.04	1910.04	1940.76	1897.24	1769.22	1958.68	2429.79	3505.15
584.5	834.011	1258.74	1891.97	2983.39	4293.61	5570.37	7557.58	9591.13	7763.51	4496.97	2249.77	2764.59	3405.55	3801.96	4581.91	4203.52	4103.13	4414.6	4478.95	4720.92	4669.43	4605.08	4666.86	3971.85	3207.34	2944.78	3176.45	2967.95	2671.93	2602.42	2491.74	2386.2	2252.35	2262.64	1940.88	2324.42	1976.92	1922.86	2051.56	2157.1	2043.84	1917.71	1979.49	2020.68	2473.72	3608.9
585	753.071	1237	1920.2	2913.94	4401.97	5597.57	7510	9751.1	8079.34	4425.26	2310.97	2769.02	3322.83	3881.81	4746.16	3962.03	4251.87	4339.86	4497.72	4784.98	4642.64	4583.12	4546.89	4052.61	3069.22	3045.93	3074.39	2815.6	2750.91	2813.02	2626.69	2455.89	2354.96	2352.38	2103.94	2070.3	2049.59	1938.32	2122.06	2008.19	1943.49	1982.31	1876.21	2021.13	2430.01	3630.78
585.5	891.911	1203.95	1825.43	2912.36	4579.17	5237.05	7436.93	9600.4	7863.38	4464.76	2119.26	2821.35	3406.42	4111.11	4560.97	4092.91	4124.11	4446.55	4537.57	4594.77	4482.96	4581.77	4441.35	4212.52	3201	3104.79	3011.18	2873.36	2686.13	2891.56	2727.74	2535.32	2366.29	2368.9	2233.68	2301.29	2002.25	1934.64	2051.66	2192.07	1986.65	1874.83	1981.45	2093.26	2415.7	3208.8
586	867.445	1139.17	1878.59	2897.58	4308.48	5560.01	7566.63	9771.82	7861.87	4475.7	2260.06	2813.97	3268.59	3942.69	4449.57	4055.04	4240.55	4410.38	4426.06	4757.88	4418.22	4582.83	4496.6	4324.16	3106.6	3015.15	3106.6	3059.57	2780	2665.04	2670.27	2440.34	2265.29	2210.42	2142.48	2218.26	2103.29	1902.11	2228.71	2116.36	2051.04	1967.43	1857.69	2163.39	2440.34	3179.76
586.5	802.897	1227.96	1852.44	2828.51	4271.62	5678	7735.1	9773.83	7682.62	4355.59	2217.15	2839	3329.66	4127.31	4442.17	4274.25	4140.43	4368.7	4394.94	4652.08	4623.22	4906.59	4591.73	4053.84	3214.21	3059.41	3222.08	2949.2	2894.1	2684.2	2663.2	2615.98	2377.21	2306.36	2075.46	2114.82	1946.89	1907.54	2117.44	2036.1	2001.99	1820.95	1933.77	2135.81	2500.53	3048.91
587	772.027	1262.12	1891.86	3059.12	4118.35	5417.36	7654.39	9735.97	8062.8	4460.89	2429.38	2634.9	3396.39	3836.42	4542.57	4039.31	4055.12	4484.6	4395.02	4835.05	4600.54	4597.91	4421.37	4229.02	3233.03	3177.69	2927.38	2901.03	2845.7	2653.35	2666.52	2489.98	2189.6	2258.11	2197.51	2123.73	1952.46	1910.3	2215.95	2100.02	1952.46	1968.27	1944.56	2123.73	2492.62	3132.9
587.5	834.245	1271.23	1949.22	3035.06	4155.34	5426.57	7518.8	9814.96	8043.18	4467.85	2131.96	2653.69	3315.79	3903.74	4398.99	4105.02	4234.79	4417.53	4401.64	4661.18	4489.03	4653.24	4491.68	4210.95	3215.16	3093.33	3191.32	2950.32	2658.99	2645.75	2500.09	2521.27	2243.19	2243.19	2349.13	2187.58	1928.03	2015.43	2089.59	2184.93	1885.66	1872.42	1928.03	2047.21	2500.09	3090.68
588	827.855	1181.89	1964.49	3127.75	4240.43	5398.36	7522.57	9404.54	7929.84	4538.56	2270.61	2725.8	3258.18	3806.54	4743.53	4256.4	4346.9	4384.17	4301.65	4567.84	4626.41	4511.94	4501.3	4006.18	3218.25	3031.92	3127.75	2872.2	2810.98	2701.84	2771.05	2448.96	2411.69	2129.53	2126.87	2286.58	1977.8	1871.33	2305.22	1999.1	1943.2	1887.3	1924.56	2092.26	2621.98	3029.26
588.5	776.148	1231.13	1814.58	3088.53	4482.92	5550.79	7595.54	9337.86	8098.7	4477.57	2191.95	2700.46	3286.58	3961.03	4667.59	4193.87	4300.93	4573.92	4220.64	4520.39	4587.3	4413.34	4351.78	4258.11	2952.04	3008.24	3160.79	3021.62	2842.31	2703.14	2735.25	2649.61	2352.53	2261.53	2181.24	2309.71	2036.72	1916.28	2224.06	1943.05	1929.66	1972.49	1935.02	2237.45	2462.26	3139.38
589	836.858	1183.98	1832.48	2846.93	4224.65	5510.88	7701.24	9533.72	7728.15	4329.59	2217.27	2712.39	3312.45	3842.55	4587.92	4265.01	4321.52	4439.92	4469.52	4932.35	4579.84	4552.94	4679.41	4068.58	3046.05	3019.15	3011.07	2871.15	2580.54	2725.84	2540.17	2583.23	2168.83	2131.16	2120.4	2254.94	2026.22	2090.8	2136.54	2201.12	1835.17	1948.18	1856.69	2260.32	2518.65	3175.22
589.5	721.643	1213.55	1943.3	3029.82	4292.02	5383.94	7646.17	9662.44	7805.63	4332.56	2321.69	2678.46	3275.77	4002.82	4475.81	4132.55	4310.94	4410.94	4513.64	4689.33	4808.25	4648.78	4300.12	4108.23	2989.28	2989.28	3094.68	2881.16	2667.64	2713.59	2618.99	2402.77	2246.01	2191.96	2178.44	2132.49	1935.19	1897.35	2164.93	2097.36	1956.81	1935.19	1956.81	2086.55	2583.86	3264.96
590	700.394	1248.76	1889.43	2988.89	4324.52	5176.94	7489.87	9569.33	7875.36	4533.56	2109.33	2660.41	3279.36	3732.72	4462.97	4069.34	4129.07	4329.95	4300.09	4791.45	4712.73	4761.59	4642.14	4234.94	3059.47	3108.34	3045.9	2888.45	2706.56	2717.42	2473.1	2483.95	2361.79	2179.91	2245.06	2152.76	1973.59	1973.59	2133.76	2057.75	1965.45	2011.6	1919.3	2098.47	2448.66	3349.95
590.5	733.602	1169.95	1887.18	2882.59	4581.6	5312.48	7499.65	9367.74	7398.74	4150.71	2083.54	2579.88	3122.58	3722.55	4393.43	4063.45	4254.35	4366.16	4409.79	4548.88	4461.61	4636.15	4387.98	4096.17	3024.4	2787.14	3035.31	3078.95	2571.7	2563.52	2661.69	2468.07	2228.08	2279.89	2189.9	2064.45	2029	2058.99	1969	1993.54	1914.46	1944.45	2020.81	2268.98	2418.98	3466.2
591	775.305	1142.41	1747.86	2868.35	4317.6	5281.94	7314.71	9470.77	7755.79	4490.19	2295.78	2706.72	3282.03	3805.29	4405.27	4018.98	4303.9	4366.91	4495.67	4635.39	4506.63	4569.64	4443.62	4142.26	2925.89	2813.56	2953.28	2860.14	2709.46	2564.26	2613.57	2440.98	2328.65	2057.43	1988.94	1997.16	1882.1	1906.76	2197.15	1931.41	2008.12	1936.89	1931.41	2051.96	2473.85	3202.58
591.5	754.818	1168.04	1804.4	3011.01	4203.84	5438	7344.33	9526.14	7506.86	4267.2	2162.53	2776.85	3349.85	3754.81	4052.33	4057.84	4129.46	4145.99	4407.7	4603.29	4349.85	4468.3	4738.28	4093.65	3019.27	2942.14	2920.1	2853.99	2716.24	2774.1	2553.71	2528.92	2234.15	2077.13	2143.24	1955.92	2079.88	2002.75	2096.41	1991.73	1969.69	1765.83	1738.29	2123.96	2559.22	3192.83
592	753.459	1174.51	1803.32	2903.03	4008.29	5191.11	7429.33	9545.66	7465.34	4324.08	2224.37	2728.52	3349.01	3880.87	4132.94	4121.86	4152.33	4349.01	4401.64	4637.1	4609.4	4479.2	4517.98	4019.37	2941.81	2844.86	2939.04	2808.85	2634.34	2578.94	2498.6	2418.27	2110.79	2202.21	2072.01	2016.61	1994.45	1764.53	2066.47	1969.52	1869.8	1927.97	1886.42	2254.84	2656.5	3119.1
592.5	710.076	1172.32	1687.47	2779.04	4257.67	5251.78	7253.91	9244.91	7696.66	4483.22	2275.03	2603.61	3291.41	3631.13	3987.56	4057.18	4085.02	4143.5	4374.62	4550.05	4488.79	4424.75	4427.53	4090.59	2968.39	2876.5	3032.44	2670.44	2731.7	2559.06	2469.95	2453.24	2202.63	2177.57	2080.1	2160.86	1940.87	1993.78	1963.15	2013.27	1946.44	1846.2	2027.2	2046.69	2520.07	3221.79
593	727.787	1125.27	1791.48	2919.55	4372.32	5128.1	7266.67	9659.97	7538.19	4517.88	2228.15	2620.03	3235.85	3938.45	4039.22	4268.75	4014.03	4246.36	4383.52	4548.67	4442.3	4489.89	4445.1	3949.64	3023.12	3023.12	2981.13	2782.39	2732	2513.66	2289.73	2348.51	2309.32	2001.41	1976.22	2239.34	1962.23	1990.22	1979.02	1822.27	1892.25	1794.28	1925.84	2228.15	2583.64	3401
593.5	790.065	1090.91	1788.19	2718.84	4152.76	5195.88	7282.1	9348.64	7414.24	4436.74	2176.19	2533.27	3227.74	3747.89	4026.24	3992.5	4065.6	4203.37	4442.36	4535.14	4490.16	4546.39	4504.22	4113.4	2856.61	3033.74	2783.5	2918.46	2623.24	2673.85	2440.49	2263.35	2218.37	2114.34	2091.85	1909.09	1900.66	1847.23	2049.67	1909.09	1951.26	1886.6	1976.57	2333.65	2656.98	3250.23
594	785.091	1166.34	1765.04	2750.64	4213.51	5292.3	7359.52	9316.6	7540.26	4351.89	2030.5	2694.16	3174.25	3490.55	4137.26	4038.42	4154.2	4075.13	4196.56	4459.2	4425.31	4744.43	4357.54	3925.45	2965.27	3120.59	2920.09	2880.55	2516.24	2620.73	2428.7	2507.77	2038.98	2123.7	2055.92	2024.86	2022.03	1875.18	1861.06	1928.84	1951.43	1985.32	1974.02	1993.79	2524.72	3442.54
594.5	805.983	1157.89	1864.55	2798.24	4061.14	5329.71	7290.75	9376.65	7523.46	4044.11	2139.83	2732.97	3161.5	3785.85	4032.76	3998.7	4106.54	4322.23	4291.01	4421.56	4353.45	4821.71	4432.91	4001.54	3178.53	2937.3	3028.11	3005.41	2559.85	2364.03	2667.69	2383.89	2352.68	2142.67	1858.87	1997.93	1941.17	1861.71	1898.6	1907.12	1992.26	1841.84	1881.57	2122.8	2670.53	3595.71
595	764.307	1160.72	1839.47	2774.89	4083.91	5110.59	7369.29	9770.59	7554.67	4249.32	2173.14	2706.45	3208.38	3790.17	4332.03	4006.91	4098.17	4140.95	4277.84	4457.51	4351.99	4557.33	4400.47	3966.98	2943.15	2866.15	2931.75	2888.97	2626.59	2598.08	2452.63	2332.85	2255.85	2010.59	1950.7	2136.07	2033.4	1887.95	1979.21	2127.51	1970.66	1848.03	1925.03	2201.66	2640.85	3613.35
595.5	840.542	1144.63	1729.85	2613.43	4145.34	5292.84	7074.33	9154.17	7473.08	4171.16	1993.78	2650.72	3172.83	3689.21	4119.52	3996.16	4188.37	4113.78	4386.31	4567.04	4440.82	4549.83	4176.89	3869.94	3026.53	2900.3	3092.51	2765.47	2662.2	2409.75	2418.35	2263.44	2105.66	2108.53	2094.18	2013.86	1942.14	1747.07	2131.48	2111.4	1988.04	1910.58	1959.35	2085.58	2564.66	3416.68
596	712.757	1125.41	1791.99	2868.34	4143.8	5159.55	7179.51	9398.58	7557.53	4178.43	1985.33	2692.32	3035.71	3835.04	4022.6	3915.84	3915.84	4181.32	4394.85	4293.86	4417.94	4674.76	4241.91	4065.89	3027.05	2980.88	3107.85	2793.32	2672.12	2458.58	2299.87	2279.67	2146.93	2219.07	2069.02	1991.1	1921.85	1774.68	2011.3	2005.53	1892.99	1843.93	2008.42	2048.82	2493.21	3523.39
596.5	789.241	1003.96	1610.4	2739.13	4189.94	5028.51	7219.24	9154.62	7396.23	4291.5	2100.77	2753.64	3188.88	3545.78	3995.53	3867.86	4056.47	4187.04	4445.29	4549.74	4387.25	4398.86	4178.34	3873.67	3064.11	2843.59	2843.59	2724.62	2643.38	2370.63	2434.46	2300.99	2100.77	1935.38	1926.68	1920.87	1900.56	1886.05	2112.38	1920.87	1932.48	1906.37	1955.69	2213.94	2599.85	3473.24
597	746.914	1024.09	1727.24	2882.62	4215.98	5158.38	7355.35	9342.26	7136.53	4335.6	2159.05	2515	3060.6	3524.5	3792.92	3900.88	4073.02	4207.23	4242.24	4414.38	4461.06	4577.77	4475.65	3903.79	3008.08	2847.61	3072.27	2763	2611.28	2512.08	2564.6	2284.51	2214.48	2126.95	1995.66	1978.16	1957.73	1969.4	1940.23	2013.17	1916.89	1913.97	2048.18	2202.81	2442.06	3620.78
597.5	791.495	1078.78	1794.06	2776.1	3895.92	5091.95	7135.18	9149.1	7199.67	4063.01	2128.24	2421.39	3271.51	3764	3772.79	4086.46	3928.16	4115.77	4279.94	4441.17	4573.08	4643.44	4649.3	3989.72	2966.64	2896.29	2834.73	2749.71	2611.93	2485.88	2345.17	2377.42	2084.27	2227.91	1946.49	1914.25	1864.41	1887.86	1999.26	1914.25	1890.79	1940.63	2093.06	2022.71	2521.06	3309.62
598	695.094	1133.95	1640.54	2662.56	4247.14	5057.1	7130.6	8909.57	7180.67	4147	2191.31	2842.23	3201.55	3684.58	4079.26	3873.08	4052.75	4253.03	4270.7	4521.05	4367.9	4420.91	4279.54	3831.85	2971.82	2930.59	2815.72	2845.17	2665.51	2571.26	2515.3	2126.52	2170.69	2173.64	1911.51	1905.62	1840.82	1887.94	2020.48	1831.98	1890.89	1879.11	2126.52	1999.87	2488.79	3425.4
598.5	734.272	1018.51	1660.99	2809.78	3943.75	4950.42	7209.49	9148.79	7345.68	4050.34	2125.84	2522.58	3242.05	3662.48	4059.22	3946.71	3884.54	4091.79	4162.85	4524.06	4426.36	4248.71	4381.95	3730.58	2883.79	2913.4	3070.32	2638.05	2623.25	2546.27	2439.68	2220.58	2270.91	2116.95	1980.76	1936.35	1883.05	1962.99	1883.05	1965.95	2072.54	1974.84	1980.76	2238.35	2543.31	3452.26
599	738.116	1050.62	1803.62	2750.08	3898.92	4869.18	6946.62	8899.06	7151.98	4169.76	2041.72	2476.26	3020.92	3788.8	3779.87	3925.7	4166.78	4137.02	4303.69	4547.75	4788.82	4494.17	4479.29	3910.82	2934.61	2937.58	3056.63	2586.38	2550.67	2464.35	2288.75	2193.51	2128.04	2014.94	1854.22	1946.48	1958.39	1931.6	1878.03	1961.36	1943.51	2032.79	1982.2	2181.61	2384	3056.63
599.5	682.661	1116.81	1658.75	2616.87	3871.41	4907.38	7102.07	8943.46	7272.74	4182.8	1946.18	2473.15	3254.62	3530.08	3760.63	3973.21	4146.87	4066.03	4218.73	4539.1	4422.33	4760.66	4383.4	3952.25	2961.19	2895.32	3116.89	2823.46	2494.11	2458.18	2425.24	2266.56	2131.82	2015.05	2092.9	1940.2	1958.16	1865.34	1901.27	1892.29	1964.15	1967.14	1937.2	2440.21	2473.15	3140.84
600	704.82	1024.1	1641.57	2668.68	3978.92	4897.6	6750.01	9180.74	7340.37	4262.05	2234.94	2566.27	3135.55	3656.63	3990.97	3801.21	3942.78	4400.61	4099.4	4478.92	4361.45	4415.67	4250.01	3900.61	2945.79	2957.84	2882.53	2879.52	2487.96	2575.3	2509.04	2394.58	2102.41	2147.59	1957.83	2000	1918.68	1933.74	1930.73	1888.56	1936.75	2015.06	2111.45	2496.99	2557.23	3090.37
600.5	675.348	1162.93	1759.54	2671.11	4006.66	4833.43	6641.43	8885.52	7347.06	4330.71	2016.96	2592.37	3092.06	3685.64	3752.27	4085.4	4067.23	3991.52	4043	4594.18	4324.65	4569.96	4373.1	4082.37	2840.7	2740.76	3058.75	2789.22	2519.68	2480.31	2274.38	2341	2247.12	2089.64	1962.45	1907.93	1965.47	1889.76	1759.54	1856.45	1938.22	1953.36	2059.36	2474.26	2543.91	3349.48
601	709.467	1108.35	1747.79	2572.96	4077.15	5188.55	7140.35	8726.75	7146.44	4116.74	2058.37	2636.9	3118	3562.56	4004.08	3864.01	3873.14	4192.86	4092.38	4640.47	4378.6	4378.6	4320.75	3836.61	3044.92	2868.32	3118	2743.48	2679.53	2496.84	2320.23	2143.63	2140.58	1997.47	2027.92	1863.49	1851.31	1881.76	2003.56	2018.79	1778.24	1963.98	2024.88	2247.15	2554.69	3227.62
601.5	731.465	1101.79	1615.96	2650.41	3868.5	4820.33	6877	8970.4	6919.85	4235.77	2044.43	2595.32	3060.52	3489	3883.81	3746.08	3850.14	4042.95	4296.98	4364.31	4401.03	4327.58	4367.37	4021.53	2867.71	2910.56	2840.17	2668.78	2592.26	2488.21	2194.4	2225	2050.55	2081.16	1928.13	2059.73	1863.86	1866.92	1863.86	1873.04	1949.55	1897.53	2145.43	2371.91	2791.2	3256.4
602	645.993	1036.67	1574.99	2676.26	3722.15	5044.9	7053.63	8610.17	6961.35	4125.13	2159.46	2528.6	3128.45	3503.74	4075.91	3795.98	3931.33	4097.44	4245.1	4109.75	4223.57	4561.94	4371.22	3872.88	2823.91	2863.9	2891.59	2839.29	2559.36	2577.82	2344.03	2181	2177.92	1919.52	1987.2	1990.27	1904.14	1882.61	1885.69	1876.46	1765.71	1790.32	2460.93	2608.58	3516.05	3162.29
602.5	711.691	1030.41	1609.04	2692.05	3821.47	4994.22	7005.52	8729.05	7200.46	3889.55	2036.06	2450.69	3063.37	3493.48	3942.15	3970	3951.43	3997.85	4062.83	4421.77	4307.28	4375.35	4251.58	3725.55	2871.52	2880.8	2738.46	2732.28	2521.86	2432.13	2215.53	2274.32	2113.41	2048.43	1974.17	1856.59	1927.76	1893.72	1971.08	2014.4	1859.68	1967.98	2237.19	2781.79	3688.42	3205.71
603	712.77	943.097	1733.68	2524.26	3663.45	4995.61	6729.29	8864.49	7140.15	3949.8	1879.97	2499.36	3240.15	3523.39	3604.31	3865.76	3759.94	3843.98	4139.67	4180.13	4282.84	4345.09	4360.66	3616.76	2882.2	2767.04	2944.45	2879.09	2605.19	2405.99	2353.07	2110.3	2141.42	1988.91	1957.78	1935.99	1845.73	1783.48	1926.66	1848.84	1861.29	1957.78	2256.59	2605.19	3445.57	3084.52
603.5	745.279	1027.11	1593.9	2558.38	3789.03	4897.55	6657.41	8479.9	7208.54	4221.16	2016.64	2392.41	3043.75	3438.31	3939.33	3732.66	4330.76	4020.75	4036.41	4327.63	4308.84	4321.37	4321.37	3929.94	2956.07	2824.55	2855.86	2830.81	2649.19	2517.67	2289.07	2076.14	2026.03	2126.24	2022.9	1916.43	1822.49	1869.46	1979.06	1991.59	1875.72	1938.35	2229.58	2445.64	3356.89	3313.05
604	730.893	995.526	1710.67	2643.19	3745.83	4873.67	6754.46	8499.78	7236.47	4026.21	1899.69	2476.21	3109.44	3597.76	3793.08	3821.44	3849.79	4060.87	4149.08	4309.75	4281.39	4574.38	4073.47	3789.93	2822.76	2772.35	2803.86	2876.32	2636.88	2636.88	2397.45	2287.19	2214.73	2082.41	2063.51	2025.71	1959.55	1969	1893.39	1770.52	1975.3	1852.44	2148.57	2699.89	3314.22	4397.96
604.5	687.302	1019.87	1634.32	2746.04	3879.93	4956.81	6825.51	8554.85	6892.02	3860.93	2027.07	2397.64	3021.59	3518.86	3826.09	3636.05	3822.92	3826.09	3879.93	4212.5	4171.32	4472.21	4266.34	4171.32	2894.9	2822.06	2685.86	2989.92	2673.19	2410.31	2258.28	2093.58	2188.6	2122.08	1957.39	1764.18	1938.38	1814.86	1852.86	1738.84	1985.89	1789.52	2058.74	3031.1	3971.78	6011.52
605	601.819	1047.61	1658.98	2525.09	3840.18	4852.76	6951.17	8657.91	7062.61	4094.92	2088.85	2483.7	3110.99	3579.07	3712.81	3687.33	4008.94	4037.6	4133.13	4273.23	4222.28	4512.05	4184.07	3887.94	2878.54	2783.01	2862.62	2872.17	2391.35	2614.25	2458.22	2184.38	2037.9	2072.93	1977.4	1958.3	1958.3	1716.3	1907.35	1856.4	1834.11	1951.93	2037.9	3174.67	3929.34	6460.8
605.5	678.805	1021.41	1681	2721.62	3736.63	4658.78	6861.69	8510.67	7028.19	4095.24	1953.16	2545.52	3125.06	3345.99	3746.23	3730.22	3909.53	4021.6	4117.65	4159.28	4364.2	4319.37	4517.89	3794.26	2923.34	2884.92	2878.52	2712.02	2423.84	2545.52	2337.39	2090.85	2087.64	2074.84	1972.38	1921.14	1860.31	1831.49	2023.61	1841.1	1889.13	1684.2	1889.13	3422.84	3630.96	6118.85
606	592.415	1027.07	1535.77	2421.17	3715.47	4794.05	6864.29	8435.48	7192.69	3982.7	1970.42	2421.17	3010.37	3528.73	3676.84	3911.87	3989.14	4056.76	4088.95	4417.36	4327.21	4275.69	4166.22	3879.67	2698.06	2698.06	2701.28	2598.26	2517.76	2482.35	2311.71	2256.97	2012.28	2108.87	1970.42	1899.59	1770.81	1922.13	2044.48	1803	1835.2	1844.86	2005.84	3232.53	3760.55	5054.85
606.5	602.756	1075.89	1659.2	2602.22	3626.26	4815.56	6520.13	8756.16	6795.58	3914.67	2015.67	2323.53	2945.72	3642.46	3901.71	3794.77	3953.56	3943.84	4086.42	4316.51	4280.86	4313.27	4426.69	3746.16	2858.23	2647.59	2722.12	2748.05	2582.78	2294.36	2336.49	2132.33	2242.51	2106.4	1882.8	1950.85	1873.08	1814.75	1908.73	1714.29	2051.31	1821.23	1928.17	2537.41	4446.13	5515.54
607	688.219	893.707	1588.45	2576.75	3659.63	4824.06	6611.47	8610.9	7028.97	3764.01	1976.59	2544.13	3000.77	3300.84	3757.48	3747.7	3750.96	3956.45	4083.65	4083.65	4341.33	4315.23	4585.96	4210.86	2863.78	2844.21	2893.13	2599.58	2410.4	2557.18	2338.64	2087.49	2071.18	1904.83	1901.57	1950.5	2041.83	2005.95	1917.88	1901.57	1921.14	1898.31	1891.79	2208.17	5251.34	6451.65
607.5	597.485	942.188	1575.78	2646	3729.36	4710.94	6483.7	8739.04	6913.75	3909.92	2340.7	2478.58	2902.07	3220.51	3621.02	3801.58	4011.68	3863.95	4110.17	4684.68	4054.36	4412.2	4369.52	3683.4	2948.03	2862.68	2665.7	2508.12	2577.06	2422.77	2327.56	2215.95	2127.31	2137.16	1966.45	1897.51	1904.07	1890.94	1913.92	1936.9	1710.38	1956.6	1923.77	2094.48	5328.12	6953.15
608	637.706	1090.38	1569.48	2497.96	3677.55	4553.15	6747.13	8561.12	6942.07	3938.58	1965.98	2388.92	2838.29	3505.73	3859.28	3621.38	3898.93	4050.92	4087.26	3955.1	4351.6	4285.52	4295.43	3994.75	3023.32	2851.5	2930.8	2904.37	2653.25	2332.75	2299.71	2041.98	2164.23	2075.02	1949.46	1863.55	1923.03	1880.08	1946.16	1843.73	2005.63	1919.73	2012.24	2141.11	5438.67	6320.89
608.5	564.831	1046.6	1551.62	2305.84	3923.91	4598.39	6512.17	8303.01	6728.13	3993.69	2000.17	2471.96	2880.64	3618.24	3721.24	3707.95	3817.59	3977.07	4076.75	4169.78	4153.17	4222.94	4428.94	3791.01	2834.12	2724.48	2671.32	2721.16	2405.51	2538.42	2372.29	2156.32	1956.97	1966.94	1933.71	2116.45	1827.39	1814.1	1867.26	2063.29	2013.46	1893.84	1913.78	2265.97	5232.99	6199.85
609	678.214	1045.72	1583.61	2502.37	3795.32	4657.29	6354.49	8489.36	6698.61	3965.71	2017.94	2372.08	3013.54	3364.34	3785.3	3691.75	3621.59	3875.51	3791.98	4253.03	4179.53	4583.79	4296.47	3598.21	2970.11	2896.61	2809.74	2903.29	2462.28	2472.31	2301.92	2201.69	2128.19	2011.25	1914.37	1860.91	1784.07	1827.5	1984.53	1914.37	1864.25	1817.48	2037.98	2191.67	4035.87	7563.92
609.5	645.09	1024.75	1495.13	2472.84	3729.42	4633.22	6400.5	8241.69	6894.39	3820.14	2002.47	2486.28	2919.7	3427.04	3638.71	3850.38	4031.81	4078.85	3836.94	4119.17	4109.09	4475.31	4270.36	3789.9	2865.94	2755.07	2741.63	2687.87	2479.56	2456.04	2335.09	2318.29	2059.58	1874.79	1952.07	1854.63	1794.16	1958.79	1827.75	1844.55	1921.83	1679.92	1921.83	2096.54	3128.01	9629.3
610	611.562	1087.97	1517.08	2419.22	3665.99	4655.98	6267.67	8626.07	6855.58	3625.45	1878.61	2321.23	2787.51	3287.57	3713.3	3686.27	3848.45	3774.11	3936.3	4037.66	4149.16	4196.46	3966.71	4108.62	2784.13	2655.73	2963.2	2709.79	2608.43	2327.99	2223.25	2091.47	2057.69	1942.81	1814.41	1942.81	1885.37	1797.52	1936.05	1898.88	1898.88	1669.13	1922.53	2284.07	2584.78	10670.2
610.5	608.833	965.969	1506.78	2384.31	3462.52	4591.76	6435.26	7996.46	6775.39	3884.28	1959.15	2136.02	2765.26	3479.53	3598.58	3741.43	3618.98	3921.7	3996.53	4380.87	4135.98	4425.09	4190.4	3823.06	3054.37	2772.06	2884.3	2516.96	2306.08	2479.55	2306.08	2129.21	2040.78	1877.52	1819.7	1874.12	1894.52	1870.72	1884.32	1989.76	1874.12	1829.9	2050.98	2258.46	2544.17	10850.1
611	564.948	941.581	1609.25	2359.09	3540.34	4457.96	6683.51	8258.52	6700.63	3923.82	1934.52	2407.02	2879.53	3331.48	3434.2	3608.82	3786.87	3831.38	4006	4132.68	4033.39	4430.57	3975.18	3673.88	2797.35	2742.57	2879.53	2745.99	2475.5	2352.24	2341.97	2205.01	1907.13	2037.24	2061.21	1763.32	1777.02	1917.4	1944.79	1804.41	1777.02	1845.5	1924.25	2205.01	2704.91	10614.2
611.5	630.782	937.556	1564.89	2478.32	3726.09	4818.76	6342.29	8265.66	6942.05	3839.84	1957.84	2430.06	2909.18	3202.17	3570.98	3684.73	3615.79	3691.63	3957.04	4191.42	4187.98	4381	4384.45	3939.8	2757.52	2688.58	3043.61	2636.88	2657.56	2337	2337	2088.82	2050.9	1957.84	1988.86	1913.03	1788.94	1688.98	1830.3	1840.64	1782.05	1875.11	1847.54	2099.16	2540.36	7876.16
612	607.248	971.598	1561.5	2408.17	3650.43	4625.5	6357.02	8345.33	7051.02	4025.19	2029.94	2470.63	2942.55	3386.71	3626.14	3587.97	3778.82	3834.34	3803.11	4004.37	3987.02	4309.73	4188.28	3764.94	2821.1	2779.46	2762.11	2529.62	2581.67	2356.12	2161.8	2109.75	2186.09	2054.23	1891.15	1797.46	1766.23	1842.57	1814.81	1891.15	1880.74	1741.94	1977.9	2109.75	2758.64	4615.09
612.5	614.494	935.707	1480.37	2478.92	3446.05	4531.89	6389.34	8169.98	6741.98	3830.11	2056.46	2426.55	2971.22	3254.02	3547.31	3648.56	3763.78	3725.37	3899.94	4151.33	4078.01	4280.51	4280.51	3645.07	2807.12	2807.12	2754.75	2541.77	2405.6	2524.31	2164.69	2234.52	1888.87	1815.55	1958.7	1853.96	1798.09	1839.99	1822.53	1892.36	1871.41	1839.99	1867.92	2227.54	2559.23	3575.24
613	593.696	895.814	1489.51	2455.58	3534.07	4637.15	6284.75	8065.84	6829.26	4089.13	1879.45	2381.81	3045.77	3196.83	3660.54	3653.51	3650	3948.61	3924.02	3969.68	4145.33	4134.8	4187.49	3713.24	2905.25	2905.25	2856.06	2680.42	2560.97	2508.28	2104.28	2019.97	2058.61	1925.12	1921.61	1889.99	1816.22	1728.39	1914.58	1900.53	1918.1	1760.01	1889.99	2146.44	2515.3	3723.77
613.5	646.716	1102.6	1512.54	2452.57	3548.1	4597.69	6332.87	8043.31	6661.52	3608.18	1901.27	2367.76	3007.4	3233.58	3774.27	3442.08	3809.61	3576.37	3855.56	4261.96	4170.08	4495.2	4170.08	4067.59	3162.9	2883.72	2947.33	2763.56	2445.5	2343.02	2275.87	2212.26	1979.02	1883.6	1996.69	1784.65	1791.72	1862.4	1897.74	1844.73	1823.53	1901.27	1834.13	1901.27	2777.7	3495.09
614	611.464	856.761	1528.66	2588.06	3416.38	4568.21	6089.76	8567.61	6804.32	3661.68	1937.49	2339.21	2851.13	3171.08	3448.38	3416.38	3476.82	3871.42	3899.86	4148.72	4038.51	4162.94	3889.2	3672.34	2915.12	2900.9	2908.01	2851.13	2588.06	2360.54	2310.77	2033.47	2150.79	1859.28	1976.59	1756.18	1617.54	1681.53	1877.05	1898.38	1837.95	1855.72	2022.81	2069.03	2876.02	3299.06
614.5	608.179	933.734	1441.74	2364.74	3713.47	4468.33	6364.41	7809.73	6943.97	3856.57	2028.46	2275.3	2808.36	3305.63	3756.4	3835.1	3774.29	3652.65	3785.02	3903.08	3842.26	4089.11	4160.66	3920.97	3073.09	3101.71	2736.81	2869.17	2475.65	2472.07	2117.89	2157.25	2003.41	2153.67	2039.19	1824.54	1878.2	1949.75	1842.42	1799.49	1724.37	1767.3	2032.03	2167.98	2718.92	3645.5
615	540.02	910.834	1598.46	2250.08	3430.93	4435.37	6307.44	7988.7	6710.65	3718.94	1958.47	2415.69	2836.91	3204.12	3582.13	3394.93	3686.54	3823.34	3963.75	4100.55	4028.55	4284.16	4035.75	3769.34	2991.71	2822.51	2840.51	2772.1	2541.69	2433.69	2278.89	2084.48	1998.07	1836.07	1825.27	1796.47	1944.07	1782.07	1904.47	1994.47	1843.27	1875.67	1994.47	2156.48	2725.3	3628.94
615.5	594.237	949.33	1561.68	2398.69	3656.01	4464.02	6293.84	8206.99	6656.18	3699.49	1953.01	2308.1	2703.05	3308.16	3587.16	3612.53	3735.72	3735.72	3985.74	4029.22	4007.48	4181.4	3833.55	3688.62	3170.47	2909.59	3098	2652.33	2503.77	2351.58	2300.86	2087.08	2007.36	1880.54	1793.58	1869.67	1876.92	1931.27	1829.82	1916.78	2043.6	1779.09	2184.91	2326.22	2471.16	3583.54
616	561.605	816.879	1436.83	2282.89	3508.21	4503.78	6130.24	7694.71	6341.76	3880.18	1994.79	2275.59	2778.85	3296.69	3314.93	3486.32	3460.8	3657.72	3825.48	4084.4	3982.29	4051.58	4015.11	3876.53	3311.28	3263.87	2877.31	2614.74	2556.39	2552.75	2468.87	2147.96	2067.73	1881.74	1983.85	1918.21	1925.5	1775.98	1743.16	1863.51	1889.03	1969.26	2129.72	2188.07	2658.5	3588.43
616.5	612.752	814.556	1508.03	2454.68	3291.25	4535.1	6193.56	7690.58	6942.07	3793.92	1904.3	2293.23	3023.4	3228.87	3537.08	3669.17	3507.73	3658.16	3768.24	4146.16	4047.1	3995.73	3999.4	3515.07	3089.44	3089.44	3177.5	2806.92	2344.6	2289.56	2241.86	2091.43	1955.67	1885.95	1900.63	1900.63	1904.3	1918.98	1856.6	1893.29	1768.54	1904.3	2076.75	2410.65	2557.41	3691.19
617	668.192	908.15	1502.51	2410.66	3359.42	4274.95	6017.42	8044.14	6796.36	3942.7	1838.45	2384.82	2694.92	3123.15	3577.22	3425.87	3544	3783.96	3750.73	4112.52	4031.3	4315.56	4064.52	3861.48	3171.14	3145.3	2835.2	2665.38	2410.66	2495.57	2403.27	2185.47	2130.09	1893.82	1753.54	1668.63	1834.76	1864.29	1727.7	1783.07	1960.27	1927.05	2000.88	2480.8	2658	3769.19
617.5	516.499	858.354	1475.18	2225.78	3459.43	4236.03	6001.05	8011.3	6320.61	3563.47	1958.24	2292.66	2846.32	3229.05	3563.47	3522.6	3972.21	3726.97	3823.58	4079.97	3946.2	3998.22	4158	3827.29	3295.93	3002.38	2783.15	2734.84	2459.87	2366.98	2210.91	2129.16	2129.16	1947.09	1876.49	1686.98	1783.59	1809.6	1805.89	1835.61	1850.48	1902.5	2028.84	2645.66	2586.21	3808.71
618	583.456	920.066	1477.34	2315.12	3261.37	4346	6081.41	7805.6	6623.72	3818.65	1836.39	2345.05	2771.42	3354.87	3313.73	3418.46	3844.83	3639.12	3841.09	3930.85	3919.63	4114.11	3949.55	3934.59	3433.42	3295.03	3119.25	2801.34	2532.05	2404.89	2143.08	2030.88	2169.26	1974.77	1836.39	1907.45	1795.25	1630.69	1952.33	1888.75	1660.61	1821.43	1937.37	2599.37	2741.5	3515.7
618.5	662.909	911.5	1559.34	2297.58	3329.61	4369.18	6056.58	8067.91	6587.66	3536.77	1819.23	2256.15	2674.24	3099.85	3401.18	3593.27	3461.44	3860.69	3781.6	4128.12	3683.67	4000.06	4086.69	4007.59	3517.94	3378.58	2828.66	2870.1	2395.51	2500.98	2150.69	2082.89	2045.23	1853.13	1740.14	1807.93	1811.7	1713.77	1811.7	1732.6	1819.23	1657.27	2113.02	2467.08	2791	3299.48
619	648.625	826.902	1566.56	2165.88	3227.95	4392.45	5894.52	7908.68	6103.15	3633.82	1915.53	2260.71	2973.81	3110.37	3455.54	3523.82	3527.61	3861.41	4062.44	3895.55	3796.92	4229.34	3971.41	4001.75	3398.65	3345.54	3148.3	2791.74	2533.81	2518.64	2181.05	2215.19	2071.05	1892.77	1915.53	1904.15	1786.56	1778.98	1877.6	1786.56	1801.74	2014.15	1835.88	2594.5	3015.54	3417.61
619.5	653.082	992.99	1489.49	2234.23	3498.38	4499.01	6198.55	7703.31	6351.32	3723.71	2077.64	2207.49	2856.76	3173.75	3471.65	3521.3	3704.62	3582.4	3651.15	3735.17	3964.32	4048.35	4048.35	3639.69	3303.6	3307.42	3001.89	2944.6	2539.76	2253.32	2184.58	2024.17	2131.11	2066.18	1905.78	1901.96	1726.28	1928.69	1802.66	1657.53	1802.66	1787.38	1989.8	2333.53	3685.52	3376.17
620	603.731	895.983	1434.34	2272.64	3364.74	4295.33	6144.98	7967.71	6552.6	3541.63	1945.78	2245.73	2811	3110.94	3514.71	3480.1	3587.78	3583.93	4037.69	3987.7	3860.8	4145.36	3841.57	3860.8	3376.28	3349.36	2937.9	2757.17	2545.67	2499.52	2153.44	1895.79	2161.13	1980.39	1818.88	1745.82	1830.42	1861.18	1841.96	1876.56	1880.41	1941.94	1922.71	2311.1	4091.53	3453.19
620.5	584.591	863.337	1362.76	2237.71	3383.66	4378.63	6198.22	7944.25	6306.62	3604.34	1695.7	2365.47	2771.97	3097.17	3526.91	3441.73	3495.93	3584.98	3712.74	3883.08	3840.5	3886.95	3995.35	3588.85	3623.69	3286.88	2845.53	2663.57	2675.18	2218.35	2280.29	2082.85	2036.39	2005.42	1908.63	1854.43	1796.36	1842.82	1908.63	1676.35	1788.62	1761.52	1978.32	2260.94	3801.78	3790.17
621	530.083	943.237	1512.3	2334.71	3340.3	4306.93	5671.11	8001.92	6629.94	3624.83	1839.7	2291.83	2673.8	3270.15	3558.57	3589.76	3453.34	3620.94	3889.88	4030.19	3753.46	4092.56	4026.29	3815.82	3683.3	3324.71	3028.49	2958.33	2572.46	2338.6	2334.71	2128.13	2069.66	1941.04	1874.78	1894.27	1956.63	1855.29	1699.38	2007.3	1983.91	2065.77	2054.07	2287.93	3620.94	3558.57
621.5	498.395	855.513	1349.98	2248.66	3304.32	4171.6	6227.97	7876.21	6165.18	3810.56	1773.82	2244.74	2813.77	3386.73	3347.49	3441.67	3692.83	3767.39	3767.39	4026.4	3967.54	3889.05	3759.55	3590.8	3696.76	3473.07	2958.97	2750.98	2535.14	2464.5	2252.59	1868	1958.26	1970.03	1648.24	1864.08	1785.59	2036.75	1824.83	1813.06	1816.98	1942.56	1875.85	2225.12	3190.51	4387.45
622	557.124	920.638	1355.27	2323.33	3303.23	4464.89	6227.14	7661.44	6480.02	3808.99	1770.15	2161.32	2836.99	3081.96	3366.45	3275.57	3394.11	3662.79	3903.82	4101.38	4018.41	4018.41	3955.19	4077.67	3682.55	3477.09	2943.67	2797.47	2540.64	2350.98	2117.86	2066.5	1782.01	1900.54	1718.79	1845.23	1706.93	1742.49	1896.59	1861.03	1971.67	1837.32	1963.76	2169.23	3243.96	5010.16
622.5	588.804	891.163	1201.48	2096.62	3298.1	4237	5903.96	7574.89	6731.46	3540.78	1782.33	2112.53	2542.2	3123.05	3520.89	3469.17	3429.39	3711.85	3652.18	4054	4010.23	4010.23	4125.61	3894.86	3994.32	3755.62	3373.69	3063.37	2605.86	2383.07	2231.89	2283.61	2060.81	1762.43	1818.13	1857.92	1909.64	1714.69	1897.7	1822.11	1933.51	1893.72	2076.73	2347.26	2963.91	6309.75
623	636.915	885.271	1474.12	2163.11	3296.73	4113.91	5708.2	7731.1	6597.47	3881.57	1670.4	2115.04	2607.74	3172.56	3653.25	3489.01	3436.94	3553.1	4009.76	3969.7	3945.67	3969.7	4198.03	4033.79	4862.98	3961.69	3525.06	3052.38	2936.22	2139.07	2091	1990.86	1806.59	1922.76	1842.65	1946.8	1994.86	1774.55	1786.57	1846.65	1914.75	2107.03	1950.8	2511.61	2631.78	7234.39
623.5	548.505	879.221	1282.53	2274.68	3456.39	4137.98	6065.82	7630.67	6654.65	3839.53	1875.4	2355.34	2819.15	3210.37	3383.79	3335.39	3541.08	3496.72	3795.17	4142.02	4000.86	4226.71	4238.81	4170.25	5372.12	4726.82	3819.37	3347.49	2851.42	2395.67	2040.76	1976.23	2056.89	1919.77	1871.37	1891.53	1911.7	1903.63	1802.81	1778.61	1653.58	1943.96	2165.79	2500.54	2593.3	6247.31
624	540.068	868.982	1335.96	2225.24	3244.47	4210.91	6119.42	7743.69	6947.8	3861.69	1847.6	2237.43	2692.22	3073.92	3536.84	3410.96	3337.87	3463.75	3894.18	4040.36	3812.96	4178.42	4154.06	4543.88	5790.51	5518.44	4271.82	3402.84	2866.83	2546.04	2204.94	2148.09	1941	2010.03	1912.57	1782.63	1961.3	1941	1900.39	2066.88	1892.27	1989.73	2204.94	2777.5	2680.04	5603.72
624.5	568.084	899.125	1405.9	2047.55	3347.2	4295.37	5930.14	7773.35	6857.87	3743.63	1806.42	2182.42	2705.55	3195.98	3629.2	3334.94	3604.67	3600.59	3747.72	3862.15	3788.59	4250.41	4180.93	4765.36	6257.09	5488.75	4229.98	3379.89	2881.29	2566.59	2088.42	2080.25	1986.25	1990.34	1953.55	1728.77	1851.38	2047.55	1818.69	1912.68	1851.38	1945.38	2092.51	2668.77	2877.2	5333.45
625	505.942	987.203	1600.09	2385.74	3089.12	4117.46	6054.85	7794.79	6885.74	3841.87	1846.89	2324.04	2525.59	3138.48	3377.06	3500.46	3414.08	3508.68	3759.6	4228.52	3673.22	4142.14	4508.23	4964.81	6984.46	6124.77	4532.91	3895.34	3253.66	2435.1	2196.53	1999.09	1888.03	2155.39	1925.05	1888.03	1793.42	2212.98	1966.18	2069.01	2056.67	2196.53	2414.53	2723.04	2821.76	4450.64
625.5	554.729	778.276	1341.28	2355.53	3307.67	4280.52	5907.45	7753.79	7236.31	4081.81	1854.62	1995.37	2744.67	3051.01	3543.64	3195.9	3436.01	3493.96	3423.59	4090.09	4019.71	4408.85	4193.58	5087.77	7998.03	6727.12	4677.94	4263.96	3671.97	2608.05	2268.59	2239.61	1900.15	2057.46	2065.74	2065.74	1701.44	1929.13	2103	1999.51	1958.11	2285.15	2235.47	2674.29	2943.38	4193.58
626	537.457	845.766	1416.55	2241.49	3216.41	4008.01	5562.06	8036.86	7253.59	3812.2	1829.02	2099.83	2720.62	3020.59	3553.88	3558.05	3395.56	3516.39	3878.86	3874.69	3841.36	4091.34	4270.49	5391.24	8978.45	7924.37	5407.9	4245.5	3741.37	2758.11	2112.33	2016.51	2004.01	2183.16	2104	1999.84	1987.34	2120.66	1995.67	1954.01	2079	2258.15	2374.81	2899.77	3016.43	3578.88
626.5	503.363	855.717	1203.88	2122.51	3062.12	4018.51	6052.94	8066.39	7357.49	4396.04	1988.28	2420.34	2676.21	3150.21	3263.47	3267.66	3246.69	3469.01	3666.16	3896.87	3787.81	4282.78	4597.38	5952.27	10658.7	9043.75	6136.83	4727.42	3838.14	2810.44	2340.64	2328.05	1820.5	2109.93	2105.74	2239.97	1996.67	2063.79	1933.75	2034.43	1908.58	2386.78	2508.43	3108.27	2978.23	3670.35
627	620.814	684.163	1317.65	1984.92	3133.63	4028.96	5925.19	7939.67	7580.69	4510.41	1997.59	2343.89	2614.18	2892.91	3568.63	3294.12	3517.95	3492.61	3851.58	3898.04	3741.78	4219	4827.15	6740.27	11618.1	9785.22	6178.58	4860.93	4485.07	2660.63	2187.63	2027.15	1976.47	2179.19	2141.18	2044.04	1892.01	2259.43	1989.14	2027.15	1904.68	2833.79	2504.37	3180.09	3446.15	3441.93
627.5	591.245	927.277	1352.63	2135.29	3079.58	4245.06	5759.32	7856.33	7707.45	4525.79	2024.7	2224.61	2747.8	3156.14	3364.57	3194.43	3381.58	3521.95	3636.8	3696.35	3862.23	4211.03	4534.3	6678.09	13020.2	11463.4	6801.45	5261.66	4389.68	3011.52	2271.4	2199.09	1914.1	2135.29	2356.47	2075.74	2118.27	2424.53	2118.27	2016.19	2148.05	2556.39	2526.62	3368.82	3224.2	3513.44
628	621.196	783.993	1332.36	2270.58	3251.64	4087.04	5560.78	8092.69	7638.57	4326.96	1987.83	2249.16	2694.71	3157.39	3328.76	3273.06	3345.89	3547.25	3641.5	3740.03	3847.13	4335.52	4691.1	7445.79	14668.8	12681	7617.15	5860.67	4918.16	3058.86	2262.01	2082.08	2004.97	2266.3	2262.01	2300.57	2103.5	2510.49	1906.43	2184.9	2292	2694.71	2900.34	3688.62	3153.11	3902.83
628.5	543.679	837.093	1290.16	1946.03	3063.59	4146.63	5937.32	8224.22	8176.76	4746.4	1825.21	2265.33	2701.14	3093.79	3477.82	3430.35	3585.69	3753.97	3771.23	3745.34	3969.72	4595.38	4953.52	7123.92	16271.5	13441	7969.64	5945.95	5182.21	3024.75	2248.07	2006.43	2079.79	2161.77	2506.96	2166.09	2040.95	2403.41	2053.9	2166.09	2036.64	2821.95	3098.11	3961.09	3382.89	3900.68
629	556.279	821.381	1338.55	2155.58	3172.53	4189.48	5880.04	8144.27	8335.5	4554.54	2107.78	2268.58	2485.87	2881.35	3263.79	3389.83	3324.64	3450.67	3694.04	3811.38	3985.22	4606.69	5328.11	7979.13	18274.6	14954.3	8956.96	6892.65	5249.88	3281.18	2459.8	2090.39	2073.01	2038.24	2538.02	2377.22	2268.58	2546.72	2259.88	2403.3	2498.91	3172.53	3107.34	4419.81	3437.63	4345.93
629.5	490.182	975.988	1194.82	2201.44	3068.02	4004.62	5742.14	8188.67	8740.13	4770.53	1925.72	2227.7	2551.57	3063.64	3299.98	3186.19	3317.49	3531.94	3917.08	3816.42	3995.86	4455.41	5251.96	8578.19	20154.4	17243.9	10013.7	7379	5943.46	3483.8	2573.46	2105.16	1741.9	2057.02	2503.43	2354.63	2319.61	2599.72	2153.3	2450.91	2516.56	3225.58	3540.69	4429.15	3934.59	4280.34
630	515.682	802.173	1304.63	1961.36	2966.28	4037.31	6188.19	8175.99	9264.65	5002.56	2067.14	2318.37	2693.01	2904.57	3182.24	3265.99	3499.59	3424.66	3587.74	3891.86	4218.02	4632.33	5606.39	9299.91	22989.7	19155.2	11102.6	7867.46	6620.13	3530.44	2371.26	2080.36	1934.91	2274.29	2851.68	2340.4	2247.85	2873.72	2243.44	2463.82	2574	3111.72	3552.48	4892.37	3627.41	4482.47
630.5	599.352	914.567	1371.85	2042.24	3050.04	4017.88	5975.76	8501.92	9456.45	5096.71	1966.76	2290.86	2628.27	2907.97	3383.01	3276.46	3303.1	3360.81	3547.28	3764.82	3942.41	4856.97	5909.17	10286.7	26167.3	21962.9	12448.8	8919.25	6916.97	3720.42	2299.74	2153.23	2015.6	2361.89	2792.54	2366.33	2579.43	2850.25	2264.22	2486.2	2823.62	3573.92	3676.03	5465.21	4128.87	4466.28
631	456.143	831.79	1408.68	2066.06	3134.87	4252.86	6005.88	8724.85	10477.9	5630.24	2195.75	2267.3	2647.42	3014.12	3112.51	3447.91	3456.85	3461.32	3689.39	3939.82	3944.3	4905.77	6189.24	11546.7	29094.8	24381.3	13693.2	9601.36	7472.7	3899.58	2312.02	2052.64	2119.72	2611.64	2830.77	2522.2	2557.98	3282.44	2365.68	2701.08	2540.09	3828.02	4172.37	5598.93	4355.72	3993.49
631.5	594.716	932.623	1234.49	2049.97	3099.73	3987.3	5924.63	8911.73	10763.5	5884.08	2270.73	2167.11	2622.16	3045.67	3288.96	3234.89	3361.05	3514.23	3626.87	3757.52	3802.58	5041.57	6528.36	12786.4	33340.1	27347.9	14849.9	10650.8	8749.53	4293.67	2338.31	2104.03	2022.94	2667.21	3279.95	2847.43	2676.22	3505.22	2514.03	2775.34	2969.07	4352.24	3982.79	6622.97	4491.91	4086.42
632	472.068	876.05	1357.2	1929.13	3136.53	3903.64	6159.58	8892.13	10780.4	5732.91	2373.96	2405.73	2619.07	2846.03	3390.72	3467.89	3708.46	3663.07	3799.24	3703.92	4198.69	5156.44	7289.83	13626.4	36689.7	30384.9	16930.9	11883.4	9473.14	4584.51	2501.05	2187.86	2028.99	2550.99	3399.8	3159.23	2823.33	3703.92	2496.52	2882.34	3063.91	4439.26	4294.01	7357.91	4648.06	4493.73
632.5	434.392	841.348	1230.01	2112.51	3004.16	3845.51	5578.5	9241.11	11321.6	6717.07	2510.33	2354.86	2702.37	3045.31	3310.52	3507.14	3374.54	3479.71	3772.35	3804.36	3918.67	5075.52	6945.69	14796.7	42104	34440.4	18715.4	13264.9	10160.2	4906.34	2487.46	2437.17	2295.42	2487.46	3507.14	3123.05	3109.33	3854.65	2688.66	3255.65	3155.05	4942.92	4878.9	7956.22	4618.27	5020.65
633	561.959	746.208	1381.87	2215.59	3021.68	4094.93	5730.14	9986.29	12284.8	7015.28	2409.05	2445.9	2846.64	3109.2	3072.35	3233.57	3505.33	3565.22	3523.76	3823.16	4104.14	5462.98	7812.15	16227.7	47522.4	38696.9	20746.4	13920	11303.7	4951.69	2372.2	2151.11	2132.68	2782.16	3809.34	3104.59	3012.47	4039.66	2805.19	3307.27	3210.54	5403.1	5283.34	8406.35	4864.17	5453.77
633.5	603.019	811.756	1368.39	2059.54	2968.71	3794.38	5923.5	9838.49	13554	7598.04	2370.33	2286.83	2657.92	3089.31	3070.76	3149.61	3604.2	3367.63	3659.86	3817.57	4318.54	5663.74	8145.4	18141.6	52731.7	43737.4	23077.1	16184.1	12589.2	5413.26	2509.49	2305.39	2143.04	2857.38	4035.59	3209.92	3279.5	4615.42	2922.32	3497.51	3372.27	5830.73	5524.58	8808.72	5608.08	5320.48
634	513.834	817.464	1359.33	1919.87	3083.01	4176.07	5899.75	10057.1	14714.3	7777.58	2573.84	2419.69	2386.99	2896.16	3344.59	3424.01	3363.28	3377.29	3438.02	3923.83	4134.03	6352.86	8604.39	20343.2	60506.3	50000.8	26462.5	17568.5	13761.4	5843.7	2559.83	2298.24	2162.78	3008.27	4507.73	3685.59	3620.2	5143.01	2910.17	3849.09	3895.8	6011.86	6577.08	9655.41	7039.53	5334.53
634.5	550.468	781.006	1275.02	1961.93	2926.42	4046.18	5951.64	10835.3	16128.2	8633.41	2757.05	2446.53	2545.33	3006.4	3204.01	3251.06	3161.66	3453.36	3632.15	4074.41	4446.09	6177.48	9560.27	23251.4	67622.9	56782.9	30087.6	20390.8	15559	6737.35	2917.01	2187.76	2408.89	3025.22	4925.98	3867.39	3985.01	5631.71	3048.75	3985.01	4008.54	6784.4	6793.81	11103.5	8388.76	5481.16
635	592.343	867.189	1464.27	2137.17	3298.16	3994.76	6131.93	11273.5	17822.4	8837.75	2833.77	2241.42	2715.3	2909.59	3274.47	3179.69	3373.98	3392.94	3639.35	3767.3	4473.37	7027.55	10330.5	26119.9	80809.7	65745.3	34753.9	23774.3	18353.1	7539.34	2781.64	2468.88	2468.88	3288.69	5549.06	3961.59	4525.5	6203.01	3577.75	4416.51	4696.09	7828.4	7937.39	12448.7	8340.18	5752.83
635.5	491.841	888.178	1260.64	2072.42	2951.04	3968.15	6479.88	11660.9	19391.9	10371.6	3137.27	2559.48	2454.43	2898.52	3127.72	3256.65	3075.2	3199.35	3509.74	4092.3	4708.3	7296.43	12210.1	30646.9	94791.5	78599	40292.7	26946.2	21330.6	8222.81	3013.12	2363.7	2578.58	3619.56	6016.69	4756.05	4646.22	6990.82	3758.04	5152.39	5200.14	8647.8	8719.43	13953	8461.57	5734.96
636	437.88	793.959	1328.08	2126.85	3397.18	4032.35	6159.19	13612.8	22514.7	12332.8	3349.06	2598.41	2781.26	2843.82	3262.45	3315.38	3421.24	3483.79	3661.83	4070.84	5086.15	7915.53	13838.9	37330.5	116159	96737.8	49259.1	33336.6	25786.8	9724.79	3325	2569.54	2511.8	3791.75	6948.34	5062.09	5605.83	8122.44	4094.9	5653.95	5798.3	10480.3	10667.9	16754.9	9556.37	6553.77
636.5	470.202	877.388	1226.4	2123.18	3082.98	4100.94	6674.94	14314.5	27388.1	15027.1	3829.48	2835.76	2399.49	2884.23	2971.49	3291.42	3126.6	3160.54	3679.21	4299.69	5603.65	9738.52	17004.8	48154.6	151541	125244	65144.9	43040.5	33079	11987.7	3490.16	2893.93	2782.44	4813.52	8570.29	6466.5	6694.33	9893.64	5031.65	7038.5	7300.26	13863.7	13141.4	22089.8	12070.1	8812.66
637	424.847	761.795	1264.78	2011.92	3276.7	4014.08	7080.79	18400.3	36156	19557.6	4795.4	3306	2510.02	3218.1	3032.53	3139.96	3110.66	3120.43	3813.86	4394.97	5918.56	11588.1	22097	66618	216013	175604	91161.5	60626.2	46103.3	15836.6	4238.71	3301.11	3222.98	6289.7	11680.9	8487.18	8965.75	13560.9	6646.18	9332	9834.97	17814.3	17902.2	29622.1	15411.7	11671.1
637.5	654.14	757.425	1209.91	2164.07	3157.58	4121.57	7962.8	23229.3	49640.9	25939.4	6364.34	3521.54	2901.82	3093.64	3275.62	2980.52	3024.78	3482.19	3659.25	4313.39	6625.01	15428.8	30070.8	90802.5	302877	249414	127518	83970.9	63476.2	22088.3	5154.43	3492.03	3477.27	7687.37	15610.8	11725.3	11828.6	18955.3	8626.78	11990.9	12389.3	24832.7	24311.4	40920.6	19865.2	13599.2
638	534.994	733.14	1213.64	2169.7	3100.98	4904.11	8530.18	28339.8	65308.9	34427.8	7960.51	4126.39	2883.02	2853.3	3096.03	3021.72	3170.33	3427.92	3834.12	4780.27	7891.16	19165.7	38479.9	121107	406987	330195	168815	111194	83711.7	29063	6187.1	4116.48	4364.16	9887.48	20983.6	14702.4	14811.4	24798	11120.9	15430.6	16168.7	32659.4	32510.8	52904.9	24451.2	14380.4
638.5	459.145	788.532	1337.51	1976.32	3308.84	5000.69	9686.96	33891.9	80120.8	41487.8	9657.02	4875.92	2759.86	2909.58	3204.03	3099.23	3144.15	3503.48	3927.69	4925.83	9028.19	23241.7	47960.7	152072	505848	415851	212380	140773	103917	35488.9	7361.29	4546.53	5125.46	11818	25921.7	17472.5	17776.9	30313.6	13524.8	19144.4	19004.6	41158.4	40354.9	66770.7	30233.7	15166.8
639	472.638	759.238	1297.24	1830.22	3409.03	5269.42	10790.2	40259.7	99108.2	50843.8	11665.1	5279.47	3047.01	2881.08	2931.36	3212.94	3057.07	3348.69	3569.93	5425.29	10176.8	28091.8	58109.4	189468	635316	520470	263043	174730	131585	44247	8799.12	5495.68	5913.01	14189.2	31566.2	21540.2	23008.4	37710.5	15898.8	23677.2	23938.6	50542.1	49868.4	83345.2	37630.1	18181.5
639.5	501.437	800.273	1251.06	2036.14	3236.55	5926.07	11472.3	47444	122037	63094.9	14202.3	6174.26	3049.14	3008.62	3211.22	2978.23	3145.38	3423.95	4077.34	5799.44	12019.3	32532.6	70251.8	230316	771650	636582	323801	210766	161711	52645.8	10388.4	6356.6	6407.25	17474.3	37825.5	26236.8	27786.7	45311.6	19100.2	27817.1	28531.2	61707.1	60035.6	100156	44724.1	21673.2
640	500.021	795.952	1122.5	1994.98	3403.2	5617.58	12796.5	53813.5	140261	73916.3	15536.4	6837.02	3035.84	2714.4	3097.07	3056.25	3306.26	3173.6	4219.56	6148.22	12740.3	37307.7	83146.3	269986	903788	741684	372914	245995	187273	61630.1	11663.8	7148.26	7275.81	19699.8	43807.9	29899.2	31781.9	52594	22444.8	32603.4	34093.3	70727.4	70105	117173	51823.6	22858.1
640.5	457.474	791.585	1166.82	2235.97	3695.78	6337.82	13528.9	60324.9	158528	80541.2	17738.7	7628	3186.9	3171.48	3120.08	3202.32	2971.01	3556.99	4029.89	6219.59	14459.3	42133.9	92055.1	305387	1.00728e+06	832562	419221	276052	208696	69171.1	12500.9	7622.86	8075.19	22272.3	48554	32907.3	35621.3	59389.4	24554.5	36073.6	37708.2	80006.6	77523.9	131141	58556.7	23896.6
641	450.518	678.366	1263.52	1972.96	3743.96	6136.37	14566.8	67204.9	174076	88710.6	19185.9	8223.25	3655.93	3107.02	3034.52	3070.77	3169.16	3397.01	4365.37	6628.31	15255.5	45735.4	101387	332275	1.11573e+06	916861	464733	302365	232260	76344.7	13608.8	8466.63	8710.02	26026.5	53792.9	36771.6	38889.6	65558.2	26741.1	40520.7	40531.1	88021.9	87100.2	143731	63818.2	26010.9
641.5	516.602	725.331	1174.1	2082.06	3736.24	6407.96	15779.9	73811.5	196288	100685	21817.3	9116.21	3496.2	2963.94	3052.65	3068.31	3381.4	3678.84	4315.46	6856.72	17131.4	51148.9	113673	373519	1.24203e+06	1.02946e+06	522061	342241	262293	84028.8	14767.5	8990.97	9298.84	27249.5	60985.2	41458.6	43274.6	73780.2	30124.7	43994.7	46650.8	98618.9	96641.2	162714	71317.2	29905.5
642	410.154	746.69	1425.02	2192.74	3949.04	7256.57	17820.7	84865	228561	118708	24556.6	10453.7	3623.02	3076.15	2955.21	3018.31	2981.5	3460.01	4627.38	7719.3	19987.1	60692.2	135419	443955	1.48575e+06	1.22395e+06	614153	405106	310066	100745	18262.4	9612.32	10537.8	32344.3	73217.7	49660.2	51122	86253.2	35168.1	53546.1	54392.7	116184	113660	193882	85811.5	34011.2
642.5	418.487	810.487	1080.65	2140.11	3946.49	7638.7	19796	98259.6	263615	135907	28801.4	11696.4	3750.49	3162.49	2945.3	2865.84	3236.65	3432.65	4349.08	7877.08	22232.8	68356.3	156472	514664	1.7269e+06	1.41986e+06	717789	474781	359157	115147	20442.3	11315	11977.2	36742.1	83300	57523.4	59292.7	100617	40482	61522.8	63286.8	135982	132893	224897	96829.3	40444.9
643	522.979	800.479	1200.72	2129.27	4002.39	7807.34	20780.4	101629	270092	140409	29052	11623	4034.41	2924.42	3137.88	2967.11	3105.86	3479.41	4434.65	8330.32	22578.8	70725	158863	528001	1.77815e+06	1.45546e+06	735891	479578	367617	118161	20086.7	11201.4	12935.7	37825.3	85544.5	57228.9	60083.9	103507	41085.9	63317.9	64422.5	137319	136866	228142	98005.3	40333.5
643.5	478.497	790.326	1220.44	2129.04	3822.6	7698.96	19231.3	95823.1	258792	134458	27838.8	11414	3741.95	3209.69	3032.27	2801.09	3096.79	3483.89	4612.93	8311.87	21532.4	69408.9	151361	506024	1.69767e+06	1.3879e+06	700079	455061	349400	112974	19801.2	11048.4	12397.9	36150.7	81570.3	55554	57408.9	97979	39613.1	59892.8	61011.1	133140	129710	218829	94763.9	38236.8
644	449.573	861.23	1229.55	2269.53	4046.15	7864.81	19932.9	95867.3	258884	134504	27965.6	11022.7	3840.33	3071.18	3109.09	3152.43	3114.51	3374.5	4544.48	8103.14	21677	68828	152075	506268	1.69578e+06	1.38755e+06	698755	459317	350131	114002	19662	11152.7	12425.5	36642.9	83062.6	55021.2	57864.9	98028.5	40337	60470.2	62403.9	133713	127993	219207	94713.6	37780.4
644.5	513.045	676.782	1178.91	2314.16	4115.27	8186.88	19730.4	99377.8	266423	136934	28692.3	11674.5	3929.7	3225.63	3154.68	3111.01	3007.31	3520.36	4628.32	8470.69	21722.5	69845	155829	517045	1.73723e+06	1425860	718044	470991	359770	117340	20167	11467.1	12455	37190.3	83380.7	56424	59584.1	100917	41452.9	62220.3	64125.1	135880	132316	225445	97936.9	40290.4
645	522.467	720.455	1198.92	2381.35	3926.75	7628.02	20167.2	100000	264027	137409	28433.2	11747.3	3739.76	3239.3	2964.31	3233.8	3244.8	3569.27	4669.21	8111.99	22048.1	69235.1	156691	520179	1.74055e+06	1.42039e+06	719938	472057	360684	116246	20601.7	11461.3	12352.2	37469.1	83616.7	55266	60595.2	102151	41406.9	61805.1	62613.5	136908	134296	227240	96529.9	40290.5
645.5	404.513	831.19	1368.69	2271.92	4061.75	7951.72	19893.2	100369	269527	138565	28964.2	11481.5	3856.72	2909.17	2731.85	3047.7	3430.05	3225.02	4577.09	8478.14	22591.8	70939.3	156258	520264	1.75122e+06	1.43417e+06	719966	472925	361978	117237	21206.4	11459.3	12567.6	37592	85230.3	58166.7	60178.2	102303	41243.7	61979.1	63724.6	137584	135340	226505	97953	41221.5
646	496.908	658.821	1328.81	2501.29	4957.91	8603.76	20920.4	104250	281160	144628	31104.2	11780.6	3992.01	3176.86	3037.28	2897.7	3026.11	3495.1	4863	8453.01	22924.8	73575.8	163159	541942	1.82523e+06	1491812	752196	495037	380090	122736	21875.1	11858.8	12685.1	38010.6	88159.2	60081.2	62738.8	106121	44252.7	64815.8	67345	143042	140563	236701	103167	42868.1
646.5	416.321	731.375	1406.49	2317.9	4495.14	8945.27	21283	106921	285928	149004	31128.4	12050.8	3971.93	2993.01	3184.29	3004.26	3308.06	3645.62	5091.49	8613.34	23752.8	76507.4	167209	561263	1.87221e+06	1.54077e+06	774211	510696	389007	125397	21671.2	12517.8	13074.7	40405.6	90870.5	59989.6	64248.5	108395	44951.4	67387.7	69216.2	147051	143985	242721	104975	42588.5
647	453.524	731.307	1264.2	2789.17	4767.67	8509.24	21281.6	104424	280000	145468	29977.9	11893.7	3792.59	3151.99	3186.01	2868.54	3106.64	3395.76	4603.27	8832.38	23175.1	73521.9	164238	542392	1.82563e+06	1.50028e+06	757289	495101	375694	123976	21502.7	11780.3	13163.5	39042.7	87144.6	59751.8	62722.4	104345	42943	64870.9	67053.5	143693	140354	236694	102547	41406.7
647.5	434.18	874.073	1439.65	3039.26	5033.06	8323.69	19829.5	97324.9	263079	135510	28016	11083	3907.62	3147.8	3404.88	2827.88	3073.54	3502	4598.88	8660.75	21954.7	70474.3	152883	505174	1.69384e+06	1.38459e+06	708279	462304	348966	113567	19938	11551.5	11871.4	36579.7	82208.5	54255.4	58962.8	98301.8	40093.1	60693.8	62047.7	134904	130825	218381	96530.8	39898.8
648	460.57	811.754	1329.89	3408.21	5854.99	8267.22	18290.4	90358	232985	119627	26004.9	10765.8	3408.21	3339.13	3057.03	3137.63	2982.19	3701.83	4882.04	7841.2	20656.5	63535.6	136190	457674	1.50807e+06	1241563	626398	412146	308846	102373	17651.3	10288	11456.7	32711.9	72729.7	49747.3	52176.8	87991.8	36200.8	54203.3	55383.5	120796	117555	196450	88498.4	37283.1
648.5	464.112	771.586	1665	3422.83	5754.99	7733.27	17265	78980.3	208207	108109	23252	9334.46	3521.45	2964.52	2999.32	3092.15	3184.97	3579.47	4426.47	7385.19	18315	57799.4	122218	404404	1.33516e+06	1.10325e+06	559290	367171	279175	89376.4	16667.4	9357.66	10036.4	29830.8	65840.1	44612.8	47142.2	77123.8	32099.2	48453.3	50124.1	106641	104982	176160	81509.7	35933.9
649	432.609	695.682	1701.21	3601.18	6459.91	7032.82	16836.7	74104.8	193885	99634.5	20905.5	8628.8	3414.1	3180.26	3133.49	3227.03	3010.73	3659.64	4390.4	7009.44	17006.2	53000.5	113221	372798	1.23569e+06	1.01765e+06	514261	337540	258899	84744.6	15480.4	8991.25	9365.4	26681.5	60191.1	40975.1	42401.5	72684.2	29288.8	44757.5	45710.4	98734.2	97144.1	162234	76197.7	34550.3
649.5	536.137	754.127	1767.48	4318.55	6415.97	7806.39	16732.2	70074.9	183695	96463.4	21050.7	8637.11	3446.59	2910.46	3010.61	3163.8	3417.14	3399.46	4283.2	7040.48	16626.1	52276.3	109301	357580	1.18645e+06	975292	496787	324098	246941	81086.3	14899.9	8631.21	9061.3	25976.1	58385.9	39149.8	40911.4	68849.4	28639.1	43250.3	44481.7	93812.2	92569	157188	74210.8	36964
650	617.506	795.633	1977.21	4649.11	7214.14	8354.15	17028.9	68923.2	182752	94656.6	20395.5	8366.03	3408.16	2992.53	3022.22	2861.91	3182.53	3420.04	4298.79	7338.83	17123.9	52553.4	108456	351729	1.17454e+06	968523	486530	323158	244918	80982.4	13739.5	8443.21	8864.78	25947.1	56596.8	39413.5	40143.9	69439.8	29005	43172	43617.3	93302.9	92762.5	156306	76832.1	38380.4
650.5	520.755	903.839	2041.12	5039.95	7595.84	8350.03	17298.6	71546.9	184569	95148.5	19722.8	8816.92	3268.18	2795.32	3226.28	2944.96	3040.73	3166.43	4417.44	6961.35	17292.6	53500.1	109783	358968	1.19209e+06	980006	498823	323293	248328	79831.1	14880.4	8421.86	9200	26223.3	56600.6	39529.5	41259.3	69445.9	29545.3	42660	44479.6	94472.1	94496	159698	77347	38416.1
651	500.844	784.455	2220.61	4960.17	7560.94	8731.58	17885.6	72043.1	189711	99022.3	21192.3	8779.86	3614.53	2854.21	3403.33	3107.65	3228.33	3530.05	4260.19	7319.57	17668.3	56468.7	113499	369967	1230043	1.00262e+06	509588	339868	256680	84618.5	15019.3	9226.39	9286.74	27287	59896.1	40574.4	42843.3	71156.1	28922.2	44545	46596.6	97556	97767.2	162322	79042.9	39983.1
651.5	516.946	705.48	2086.03	4901.87	7754.19	8836.74	16992.3	75255.2	193046	101346	20994.1	8812.41	3442.25	2882.74	3162.49	3004.37	3156.41	3655.11	4506.55	7456.19	17326.8	57527	117894	371210	1.25501e+06	1.03064e+06	523131	342729	261544	85624.5	15216.5	9219.89	9815.9	27702.2	61857.2	41957.8	44147.2	74622.7	30591.1	45278.4	46817.1	100099	99861.8	167387	80893	40777.9
652	545.534	784.589	2366.03	5596.32	8428.2	8746.94	17794.2	73310	193309	98686.6	22029.8	8612.09	3346.76	3034.15	3309.98	3028.02	3052.54	3469.35	4480.74	7349.39	18008.8	57471.1	116456	376983	1.25282e+06	1030729	522119	343141	263070	83828.4	15532.4	8691.77	9353.77	26553.4	60830.1	41479	43673.4	75694.4	31064.8	45745.2	46523.7	101659	100893	166590	83043.8	42833.6
652.5	580.612	790.621	2242.15	6368.2	9913.64	9586.28	17943.4	71637.6	186580	96678.1	20562.3	9135.38	3335.43	2866	3076.01	3298.37	3341.61	3477.5	4620.19	7393.54	18023.7	57313.8	114418	367021	1.21279e+06	993236	505713	330912	252677	82107.2	14935.3	8752.42	9172.44	26979.9	59383	40574.9	43224.7	70612.3	30216.5	43873.3	46158.7	97172.2	97135.2	164122	84170.2	46516.9
653	541.51	796.705	2352.77	8016.84	11035.6	10027.3	18510.9	69724.1	178443	93314.1	19494.4	8720.18	3329.98	2937.85	3261.51	2869.38	3149.47	3554.05	4506.36	7462.88	17957	57207.1	109528	346560	1.15112e+06	952741	482305	314835	239379	80081.3	14079.3	8489.89	8894.46	25575.5	55582.6	38826.9	40084.2	68504.2	28195.9	42443.2	44347.8	93121.1	94453.1	157243	83890.5	49184.1
653.5	527.057	947.448	2854.89	8997.62	13069.8	10522.3	18798.4	65863.3	169029	88570.7	18685.4	7761.55	3438.42	2892.54	3306.66	3055.68	3338.03	3676.85	4398.42	7454.1	17411.7	56909.6	104922	330139	1.09233e+06	903075	458314	299776	228887	74653.9	13722.3	7836.84	8282.33	24658.8	52241.4	36875.2	38531.7	62832.8	27513.6	41311.3	41668.9	88081.3	89618.6	152282	84109.6	51501
654	562.943	923.479	3036.1	9411.9	14465.7	10411.3	18134.4	61828.8	161217	83423.1	17451.2	7451.09	3308.08	3004.47	3327.06	3124.65	2941.22	3320.73	4573.12	7514.34	16787.1	56528.3	102000	313015	1039901	862030	434813	285431	217220	70627.2	13517	7659.82	8741.43	22928.9	50241.1	35022.6	35585.6	60791.5	25895.4	38906.3	40481.3	84669.1	86060.7	143475	83239.6	51499.8
654.5	573.89	1013.87	2748.29	9150.35	12995.4	10463.9	17930.9	60902.4	152674	80038.5	16668.3	7071.59	3252.04	3092.63	3385.95	3162.77	3188.28	3526.23	4329.68	7141.74	15482.3	52785.1	96439	297001	982658	813214	414017	271762	205975	68630.8	12319.5	7658.24	7581.72	21571.9	47384.1	32909.4	33559.8	57707.8	25034.3	35664	38042.5	79930.1	82710.2	134041	79043.7	48984.7
655	578.555	899.974	2616.35	8029.06	12040.4	10433.3	16353.8	57199.8	145301	74466.4	15968.1	7135.51	3092.05	3098.48	2969.91	2847.78	3059.91	3394.19	4718.44	6544.1	15267.4	48842.9	91983.8	279416	929063	765254	391026	256589	194157	63377.5	11629	7174.08	7842.63	20390.8	45474.4	31312.7	32360.5	54577	23206.5	34205.4	35459	74794.3	77243.5	128651	73740	44085.9
655.5	427.611	913.533	2546.23	7373.05	10806.9	9394.49	15264.4	53587.4	131957	68424.3	15374.6	6504.87	2999.76	2598.06	3388.49	3083.98	3148.77	3524.55	4198.36	6660.37	13618.8	45631.3	83455.4	260804	855825	708960	359057	234383	179623	58323.6	10806.9	6964.88	6997.27	19527.6	41983.6	28779.5	30334.5	50756.1	21562	32893.7	33872	69441.5	69907.9	119647	67296.9	40357.4
656	483.219	953.377	2553.22	7483.36	10493.7	8900.36	15397.7	49418.9	123051	62864.1	13921.9	6418.97	3088.68	3056.03	3186.63	3101.74	3003.79	3343.35	4094.3	6301.43	13007.7	42314.3	75995.9	234844	781547	642243	328229	215098	163615	54303.3	10271.7	6255.72	6719.35	18264.4	38964.4	26361.5	28118.1	46539.2	19896.8	28483.8	30312.2	63562.8	65371.6	107901	61747.5	37018.5
656.5	493.631	809.555	2441.83	7608.5	9958.18	8457.54	14065.2	44545.2	109658	57287.5	11919.5	5699.79	2902.55	2895.97	3132.91	3007.86	3225.05	3488.32	3830.57	6127.6	12097.2	39042.9	68614.7	212525	696974	575442	295659	191443	147036	47790	9872.62	6042.04	6134.19	15967.3	34330.4	23852.2	25188.3	41379.4	17553.5	26201.9	27649.9	58057.6	59841.2	97508.5	57011.1	36179.8
657	451.111	902.221	2673.49	7211.14	10368.9	8013.85	12929.6	38855.2	97101.6	49980.4	11151.7	5333.72	2819.44	2899.05	3336.89	2812.81	3157.77	3462.94	4265.65	5897.61	11616.1	34921.3	59812	182939	600780	499532	257292	165942	127246	40938.3	8345.55	5240.84	5466.4	14555	30343.8	21175.7	20625	35956.2	15888.4	23504.2	24233.9	49317	51711.9	84662.9	52713.6	34231.3
657.5	468.131	675.447	2728.54	6821.34	10171.8	7643.92	12646.2	34655.1	83367.5	42198.7	9469.63	4708.06	2895.73	2721.85	3270.23	3056.23	3123.11	3357.17	3778.49	5336.7	10379.1	31552.1	52223.4	153534	504659	419693	215133	140600	105938	35531.2	7383.1	4781.63	4734.82	12485.7	25653.6	17989.6	18798.8	30609.1	13114.4	19608	20437.3	42586.6	44098	72339.7	48792.7	32555.2
658	512.37	889.906	2258.47	6883.28	10335	7874.32	11562	30095	68253.1	37268.2	7887.8	4280.98	2534.88	2696.68	3087.7	2730.39	3047.25	3404.56	4004.57	5063.02	9519.29	28611.8	44953.7	129373	416179	350717	180934	117818	87723.1	29939.9	6573.17	4287.73	4415.82	10604.7	20892.6	14575.6	15809.3	25032	11076.6	16618.3	18061	35468.1	38083.9	62556.3	44798.7	31746.7
658.5	428.213	883.615	2691.63	7544.71	10494.6	8469.11	11446.2	26168.6	59270.1	30063.3	7503.93	3758.76	2480.92	2895.54	3364.53	3024.68	3269.37	3228.59	3779.15	4995.82	8836.15	27222.1	40354	108352	351855	295161	153470	100114	75759.8	25305.4	5961	3792.75	4180.18	8693.41	18209.3	12717.3	13247.4	21940.8	9699.37	14008.7	15279.7	31545	33033.6	54464.6	41774.6	32605.4
659	568.79	863.464	2562.98	7997.33	11136	7798.59	11170.2	23313.5	50677.1	25746.3	6359.48	3878.74	2789.13	2652.07	3035.83	3028.98	2926.19	3330.51	3515.53	4618.85	8723.73	23930.3	34442.6	92973.2	300506	251823	129410	85811.9	63389.3	22600.8	5256.17	3885.59	3844.47	7853.42	15713.7	10964.6	11540.3	18626.2	9093.79	11876.1	13301.5	26274	28624.5	46825.8	38067.8	31167
659.5	483.579	891.168	2521.52	7481.67	11101.6	7723.45	10859.8	20676.5	44226.8	22493.4	5561.16	3509.41	2535.34	2638.96	3467.96	3081.09	3025.83	3170.9	3702.84	4773.62	7619.83	23108.2	31550.1	81165.4	255786	215504	111852	73124.1	55238.6	19101.4	4690.72	3239.98	3585.4	6908.28	13961.6	10079.2	10175.9	16386.4	7799.45	11136.1	11771.7	23039.1	24697.1	40406.5	35639.8	30327.3
660	578.027	835.702	2388.71	7382.03	11003.4	7563.1	10613.4	19715.6	38616.4	19910.6	4937.6	3328.88	2444.43	2702.1	3140.85	2980.67	2785.67	3071.2	3990.48	4666	7068.65	21707.4	27390.1	69342.4	220326	182824	95520.7	62594.1	47314.7	16386.7	4199.4	3154.77	3328.88	5996.16	11449.1	8670.41	8809.69	14262.6	7200.96	10279.1	10522.9	19541.5	22076.5	35698.4	33065.9	29597.8
660.5	568.556	877.401	2386.53	7629.88	10879.8	7447.38	10023.4	17534	33537.8	17014.6	4534.41	2941.05	2491.82	2835.76	3348.16	2884.89	3004.22	3579.79	3509.6	4576.52	7468.43	21078.7	25669.2	61951.5	193688	159217	85837.9	56118.5	41343.1	14831.6	4204.5	3060.37	3200.76	5432.86	10255.1	7966.8	7770.26	12402.9	6857.76	8844.2	9967.27	18327.1	21099.7	32632.3	32962.2	29880.8
661	516.455	983.387	2575.2	7520.43	11220.5	7845.87	10314.9	16675.1	31574.5	16816.6	4329.73	2900.64	2235.61	2879.41	3622.26	2950.16	2985.53	3056.28	3820.35	4216.54	7343.56	20134.7	23452.7	55741.8	172758	144048	76272.6	50294.2	37538.5	13314.6	3629.33	3190.7	2844.04	5079.65	10067.3	6862.48	7173.77	11107.3	5864.95	7357.71	9098.09	16349.7	18939	30393	31892.9	29961.5
661.5	513.632	784.716	2867.78	7675.95	10957.5	7583.21	9958.76	15936.9	29148.6	15387.6	3823.71	2646.63	2389.82	2582.43	3124.6	3038.99	3046.13	3238.74	3645.36	4480.02	7390.6	19874.7	22806.7	50942.4	156872	133559	71416.3	46055.7	34941.3	12284.4	3673.9	3096.06	2746.51	4686.9	9402.33	6498.88	6862.7	10600.8	5286.13	7904.23	7797.23	15751.4	17570.5	29391.2	30382.8	29662.3
662	561.088	791.277	2381.03	7919.97	10941.2	7078.34	9970.1	14753.7	26471.8	13545.2	3704.62	2596.83	2431.38	2575.25	3244.24	2805.44	3042.82	2906.15	3488.81	4510.28	6495.67	19005	21249.4	45721.4	142020	122418	63633.1	43160.6	33132.9	11063.5	3560.75	2805.44	2870.18	4409.57	8466.67	5948.97	6028.1	9811.84	4999.43	7049.56	7761.71	13984	16573.7	26889	29917.5	27917.7
662.5	551.362	725.477	2618.97	7610.25	10417.8	7450.64	9445.7	14045.2	24448.6	13341.5	3496.8	2589.95	2531.91	2923.67	3351.7	2778.58	2938.18	3235.63	3670.91	4309.33	6500.27	18209.5	19609.6	42919.2	131594	111927	59184.4	38385	29802.6	10562.9	3554.83	2713.28	2756.81	4396.39	7646.52	5593.42	5985.18	8952.38	5071.08	6725.17	6855.75	12514.5	15394.6	24666.2	26784.6	26284
663	497.538	870.691	2304.77	6658.22	9241.03	6972.84	8823.98	13755.5	22945.3	12438.4	3607.15	2451.1	2312.09	2480.37	2941.33	2641.34	3065.71	3109.61	3468.13	4294.92	6526.52	17121.1	18416.2	40234.7	120799	101410	54509.6	36181.2	26962.1	10162.9	3292.53	2590.12	2553.54	4177.85	7799.63	5450.96	5297.31	8355.71	4741.24	6292.39	6936.26	12167.7	14135.9	22550.2	24869.6	24115.9
663.5	354.155	855.874	2051.15	6640.4	9739.25	6935.53	8130.8	13007.8	22090.4	11679.7	3526.79	2353.65	2198.71	2685.67	3106.23	2818.48	3039.83	3246.42	3349.71	4013.75	6352.65	16158.3	17051.1	37009.2	111861	94013.3	49935.8	32434.7	25558.2	9237.53	3548.92	2383.17	2508.59	3888.32	6736.32	5113.11	5319.7	7658.59	4626.14	5895.2	6219.84	11392	13406.2	21603.4	24473.6	23536.5
664	461.3	781.234	2038.65	6614.45	8794.46	6041.54	8764.7	12737.8	20579.9	11249.8	2871.97	2418.11	2336.26	2574.35	3288.62	3102.62	2953.81	2976.13	3377.91	4211.22	5996.9	15438.7	16785.4	33585.6	103547	87438.7	46859.2	31658.6	23206.4	8749.82	3147.26	2566.91	2552.03	3690.4	6279.63	4806.45	5022.22	6859.98	4441.87	5528.16	5900.18	10706.6	13169.4	20155.8	23675.1	22737.6
664.5	562.722	765.302	2138.34	6054.89	8883.5	6182.44	8245.75	11374.5	19815.3	10189	2851.12	2333.42	2235.88	2513.49	3143.74	3083.72	2881.14	2926.15	3338.82	4186.65	5612.21	14368.2	15921.3	32247.7	95077.5	81324.6	44222.4	29043.9	22861.5	8508.35	2963.67	2348.43	2213.37	3376.33	5874.82	4404.24	4651.83	7067.79	4066.6	5244.57	5724.76	10241.5	12635	18809.9	22561.4	22328.8
665	408.576	839.85	2156.37	6105.94	8360.67	6105.94	7611.61	11659.5	19112.3	9586.4	2988.66	2201.77	2216.9	2610.34	3071.88	2413.62	2860.03	3064.32	3707.45	4418.67	5477.94	13876.4	14625.5	28963.5	88456.6	75079.6	41886.6	26935.7	20928.2	7634.31	3018.92	2557.38	2406.06	3344.27	5319.05	4418.67	4501.9	6733.93	3866.34	5440.11	5349.31	9238.35	11901.7	17561.2	21291.3	21631.8
665.5	472.961	732.327	2082.56	5538.22	7994.57	6049.33	7552.12	10977.3	16835.9	9199.86	2753.86	2166.47	2227.5	2990.34	3036.11	2784.37	2936.94	3181.05	3341.24	3661.64	5332.26	13380.2	13220	27599.6	81692.6	69052.4	37630.9	24822.8	18613.3	6865.57	2799.63	2235.12	2441.09	3364.13	5278.86	4439.73	4386.33	5805.22	3623.49	4607.56	4737.24	8864.21	10557.7	15356	19414.3	19200.7
666	484.545	876.796	2038.17	5268.47	6922.08	5076.19	7445.08	9852.42	16451.5	8575.68	2722.68	2184.3	2153.53	2722.68	2930.35	2953.42	2953.42	2976.49	3168.77	3599.48	5053.11	12475.1	13736.5	25950.1	73350.9	62729.4	34571.9	22504.4	17989.7	6645.19	2884.2	2261.21	2307.36	3307.21	5022.35	3691.77	3668.7	5829.93	3799.45	4422.44	5160.79	7814.25	10067.8	16120.7	18928	19074.2
666.5	465.183	829.577	1821.97	5101.51	7109.55	5714	7629.01	10520.9	15265.8	8520.61	2628.29	2248.39	2124.34	2566.26	3209.77	2915.15	2922.9	2953.91	3372.58	3814.5	5008.47	11156.6	11792.4	24561.7	69025.5	58101.4	32113.2	21491.5	15901.5	6597.85	2426.71	2364.68	2387.94	3209.77	4775.88	3861.02	3837.76	5574.45	3419.1	4171.14	4783.64	7489.45	9753.34	14645.5	17157.5	17731.2
667	547.084	695.578	1735.04	4767.45	6619.72	5353.61	6768.21	10105.4	14114.8	7776.41	2477.51	2149.26	2227.41	2688.53	3024.59	3141.83	2876.1	3227.8	3368.47	4212.55	4869.05	11269.9	11871.7	21820.8	63469.6	54942.9	29183	20304.6	15599.7	6049.19	2649.45	2180.52	2141.44	2876.1	4251.62	3282.5	3712.36	5205.11	3251.24	4376.67	4595.51	7307.48	8745.53	12911.2	16756.4	17819.3
667.5	441.412	583.294	1939.06	4626.94	6069.41	5296.94	6786.71	9466.71	13865.1	7645.89	2301.65	1994.24	2325.3	2821.88	3129.3	2877.06	2821.88	3097.77	3570.71	3775.65	4500.83	10798.8	11106.2	20391.7	57178.6	49761.3	28242.5	18413.2	14401.1	5557.06	2490.82	2230.71	2175.53	2601.18	4232.83	3208.12	3539.18	5107.77	3176.59	4193.41	3941.18	6700	8631.18	13037.4	15260.2	16828.8
668	461.095	866.54	1685.38	4404.25	6185.03	4960.74	6844.87	9213.94	13268.4	6980.02	2464.47	2162.38	2329.32	2631.42	2695.02	2512.17	2750.67	3235.61	3569.51	3823.91	4920.99	9849.94	10605.2	19167.2	52922.5	45568.9	26028	17585.2	13339.9	5676.24	2464.47	2051.08	2202.12	2583.72	4133.95	3013.02	3370.76	4515.55	2806.32	3450.26	3784.16	6534.83	7751.16	12290.6	14969.7	16146.3
668.5	553.541	898.501	1604.47	3834.67	6153.13	4845.49	6786.89	9193.59	12530.9	6610.4	2559.12	2246.25	2310.43	2543.08	2936.17	2863.97	2896.06	3000.35	3313.22	3762.47	4524.6	9057.21	9707.02	17625.1	49746.5	41724.1	23024.1	16526	11945.3	5342.87	2671.44	1813.05	2005.58	2775.73	4043.26	3016.4	2976.29	4227.77	2863.97	3738.41	3946.99	5952.57	7011.52	11439.8	13718.2	15122.1
669	356.205	704.315	1481.49	3651.1	5594.04	4857.34	6646.47	8743.22	11285.2	6006.92	2266.76	2347.72	2372	2574.39	2736.3	2849.64	2736.3	3440.62	3367.76	3553.96	4695.43	8953.7	8969.89	16579.7	44477.1	37693	21777.1	15114.4	11390.5	5019.26	2307.24	1910.56	2250.57	2485.34	3659.2	3084.41	3100.6	4023.5	2622.97	3246.32	3813.01	6039.3	6630.27	10726.6	12281	14337.3
669.5	620.548	783.85	1559.53	3437.51	5193	4327.5	6262.63	9079.59	11145.4	6025.85	2114.76	2065.77	2196.41	2621	3004.76	2849.62	3070.08	2727.14	3094.57	4082.55	4425.49	7879.32	8483.54	15154.4	42156.4	35314.1	20029	13423.4	10533	4662.27	2588.34	2000.45	1869.81	2449.53	3633.47	2833.29	3421.18	3902.92	2629.16	3078.24	3396.68	4833.74	5927.86	9430.69	11708.8	11937.4
670	527.062	634.121	1391.77	3014.14	4644.73	4191.79	5723.56	8227.11	10500.1	5797.68	1902.36	1992.95	2240.01	2618.84	3022.37	2874.13	2717.66	2758.84	3483.55	3854.14	4092.97	7156.51	7345.93	14518.9	36474.3	31277.8	17557.8	11562.4	9256.52	4027.08	2058.84	2190.6	1927.07	2445.9	3096.49	2503.54	2552.96	3672.96	2602.37	2841.19	3055.31	4554.14	5707.09	8630.64	10615.4	11356.5
670.5	406.816	714.003	1112.52	2988.85	4391.95	4068.16	6102.23	7696.29	10444.4	5438.05	2000.87	1934.45	2009.17	2515.61	2689.96	2856.01	3296.04	3005.45	3254.52	3503.6	4076.46	6990.59	7330.98	12619.6	32121.8	29830.4	16579.8	11316.1	8584.64	3943.62	2474.1	2117.1	2142.01	2349.57	3071.87	2565.43	2598.64	3354.15	2499.01	2930.73	2905.83	4425.16	5122.56	8036.68	10070.8	10618.7
671	385.02	661.23	1481.49	2845.8	3733.02	3942.27	5499.09	7934.76	9207	4929.93	1975.32	1858.14	2159.46	2577.96	2954.61	2611.44	2820.69	3188.97	3147.12	3599.1	4101.3	6545.34	6503.49	11785	30249.2	26064.2	14362.9	10320.2	7516.26	4126.41	2385.45	2017.17	2025.54	2234.79	2946.24	2569.59	2435.67	3172.23	2251.53	2854.17	2946.24	4168.26	5080.59	7340.49	9491.58	9248.85
671.5	371.353	793.346	1181.58	2548.83	3688.21	3696.65	5519.66	7418.62	8600.2	4785.39	1763.93	1932.72	2185.92	2472.88	2937.07	2818.91	2970.83	3156.5	3502.54	3164.94	3924.53	6051.37	6532.44	10642.6	28281.9	23361.5	13259	9216.31	7891.26	3764.17	2380.04	1890.53	1898.97	2017.12	2802.03	2481.31	2287.2	2802.03	2312.52	2810.47	2785.15	3907.65	4506.88	6414.28	9216.31	8347.01
672	434.029	706.361	1106.35	2510.56	3327.55	3642.44	5148.77	7310.41	8569.94	5072.18	2008.45	1948.87	2033.98	2604.17	2970.12	2816.93	2612.68	2842.46	3267.98	3565.85	3999.87	5608.33	5795.56	10297.5	25097.1	21965.3	12152.8	8731.64	6587.03	3625.42	2527.58	2068.02	2187.17	2008.45	2731.83	2485.03	2561.62	2850.97	2068.02	2561.62	2731.83	3574.36	4127.53	6110.45	7914.64	8672.07
672.5	446.245	600.714	1124.19	2437.18	3475.56	3835.99	5380.68	7011.19	8006.66	4565.42	1742.07	1862.21	2136.82	2437.18	2771.86	2857.68	2883.43	2960.66	3303.93	3509.88	3604.28	5784.02	5578.06	9414.04	22389.5	20776.1	11610.9	8143.96	6513.45	3552.79	2196.9	1870.79	1656.25	1990.94	2583.07	2068.17	2239.8	2600.23	2402.86	2557.32	2608.81	3183.78	3973.29	5835.51	7757.79	8847.66
673	389.411	553.829	1220.15	2137.43	3374.89	3418.16	4716.2	6819.01	7615.14	4344.09	1739.37	1834.56	2102.82	2526.84	2821.06	3132.59	2751.84	3089.33	3028.75	3452.78	3634.5	5235.41	5858.47	8411.27	20327.2	17973.5	11275.6	7217.08	6005.58	3374.89	1990.32	2154.74	1947.05	2068.2	2284.54	2258.58	2440.31	2466.27	2146.09	2267.24	2414.35	3175.86	4127.75	5088.3	7485.34	10029.5
673.5	392.667	785.333	1369.97	2024.41	3237.32	3612.53	4877.79	6448.46	7504.29	4301.88	1753.91	1780.09	2190.21	2591.6	2844.65	2879.55	2670.13	2818.47	3219.87	3376.93	3481.64	5165.75	5183.2	7975.49	19930	15889.9	9118.59	7155.26	5139.57	3071.52	1989.51	1771.36	1910.98	1841.17	2373.45	2015.69	2111.67	2565.42	2068.04	2181.48	2129.13	3141.33	3568.9	5226.83	6692.78	10279.1
674	369.557	747.913	1214.26	1874.18	3326.01	3598.78	5129.8	6581.63	7426.33	4487.48	1487.03	1689.4	2067.76	2507.71	2947.66	2771.68	3238.02	2824.47	3018.05	3466.8	3510.79	5085.81	5068.21	7443.93	16550.9	14764.7	8913.36	6115.29	5244.19	3097.24	2129.35	1768.59	1777.39	2164.55	2102.96	2349.33	2270.14	2252.54	2014.97	2182.15	2146.95	2868.47	3343.61	4742.65	6176.88	10347.6
674.5	443.858	603.646	1145.15	2023.99	2920.58	3275.67	4855.8	6773.27	6648.99	3648.51	1651.15	1988.48	2112.76	2601.01	2947.21	2964.97	2929.46	2601.01	3178.02	3435.46	3595.25	4775.91	4988.96	7075.09	15641.5	13324.6	8397.79	6409.3	4518.47	3062.62	2095.01	1793.18	1873.08	2139.39	2166.03	2041.75	2023.99	2272.55	1784.31	1997.36	2281.43	2627.64	3657.39	4545.1	5370.68	10341.9
675	483.633	600.063	1173.26	2050.96	2758.5	3215.26	5024.41	6430.53	6690.26	3904.89	1755.41	1791.23	2256.95	2516.68	2839.11	2758.5	2857.02	2955.54	3143.61	3600.38	3645.16	4370.61	4952.76	6591.74	14034.3	12323.7	7406.75	5651.34	4693.03	2686.85	2077.83	1880.8	1979.31	1853.93	2364.43	1943.49	1925.58	2301.74	1952.44	2167.39	2283.82	2901.8	2910.75	3976.54	5517	10183.2
675.5	433.813	578.417	1165.87	2015.42	2919.2	3118.03	4970.77	6543.34	6525.26	3859.12	1527.38	1617.76	2349.82	2620.95	2620.95	2693.25	2874.01	2801.71	3154.18	3343.97	3560.88	4437.54	4898.47	6787.36	13330.7	11324.3	7031.38	5431.7	4536.96	2602.88	2096.76	1798.51	1852.74	1807.55	2205.21	2033.5	1879.85	2132.91	1897.93	1834.67	2096.76	2593.84	2837.86	4175.45	5413.62	9905.39
676	437.773	684.02	1030.59	1887.9	2790.8	3274.18	4842.86	6584.83	6657.79	3347.14	1678.13	1979.1	2097.66	2754.32	2708.72	2544.55	2617.52	3119.13	3173.85	3420.1	3356.26	4405.09	4259.16	6001.14	12193.8	10351.5	6511.87	5171.19	4040.28	2809.04	1833.17	1878.77	1678.13	2061.18	1659.89	1969.98	1696.37	2161.5	2143.26	2042.94	2097.66	2508.07	3009.69	3885.23	5225.91	10160
676.5	349.547	671.497	1195.82	2042.09	2787.17	3145.92	5243.2	6724.17	6365.43	3449.47	1618.95	1821.32	2134.07	2833.17	2658.39	2851.56	3017.14	2925.15	3237.91	3375.88	3247.1	4212.96	4645.29	5675.53	11746.6	10348.4	6153.86	4985.64	3964.59	2428.43	2042.09	2198.46	1729.34	1959.3	2088.08	1904.11	1876.51	2042.09	1729.34	2051.29	2143.27	2465.22	2658.39	3955.4	5261.6	8950.23
677	436.052	705.106	992.715	2059.65	2569.93	3154.42	4991.41	6178.96	6030.51	3553.36	1465.88	1966.88	2532.82	2402.93	2634.87	2792.59	2801.87	2681.26	3237.92	3599.75	3200.81	4527.52	4434.75	5483.13	10279.7	8795.27	5316.13	4212.08	3905.92	2857.54	1957.6	1818.43	1836.99	1790.6	1976.15	1716.38	1595.77	2115.32	1846.26	2133.87	1929.76	2681.26	2838.98	3785.31	4546.08	8229.33
677.5	505.357	580.225	1169.81	1721.96	2891.77	3340.97	4445.27	6532.21	5998.78	3369.05	1244.68	1899.77	2311.54	2433.2	2713.96	2882.41	3088.3	3172.52	3116.37	3153.8	3378.41	3921.2	4426.56	5371.76	9611.15	7337.04	5362.4	4192.59	3687.24	2601.65	1834.26	1647.09	1909.13	1590.94	2002.71	1768.75	1778.11	1852.98	1899.77	1937.2	2040.15	2554.86	2760.75	3780.82	4838.33	7065.65
678	490.883	585.284	1180.01	1935.21	2888.66	3181.3	4484.03	6400.36	5862.28	3285.14	1444.33	1708.65	2010.73	2596.02	2643.22	2633.78	3143.54	3200.18	3237.94	3275.7	3285.14	3898.75	4040.35	4833.31	8203.41	6664.68	4767.23	4181.95	3502.26	2057.93	1859.69	1765.29	1670.89	1699.21	1850.25	1963.53	1736.97	1972.97	1689.77	1916.33	2020.17	2341.14	2548.82	3275.7	4625.63	6730.76
678.5	495.248	695.252	1133.36	2095.28	2828.63	3114.35	4809.62	6209.64	6266.79	3323.87	1590.51	1780.99	2314.33	2514.33	2542.91	2638.15	3057.2	3009.58	2990.53	3133.39	3314.35	3914.36	3876.27	4666.76	7743.01	6819.18	5133.43	3800.07	3428.64	2419.09	2028.61	1800.04	1542.89	1704.8	2228.61	1714.32	1809.56	1695.27	1733.37	1666.7	1733.37	2028.61	2419.09	3457.21	4428.66	6857.28
679	365.135	691.835	1172.28	1787.24	2584.77	3459.18	4890.89	6293.78	5438.59	3324.65	1498.98	1873.72	2094.72	2431.03	2719.3	2796.17	2738.51	2815.39	3017.17	3218.96	3699.4	4141.4	3805.09	4554.58	6956.79	6610.87	4785.19	3891.57	3065.21	2536.73	1969.81	2133.16	1719.98	1527.8	1940.98	1595.06	1508.59	1912.16	1777.63	1691.15	1739.2	2248.46	2402.21	3036.39	4756.37	7773.54
679.5	397.196	610.325	1046.27	1801.91	3071	3012.87	4320.71	5861.06	5696.37	3129.13	1695.35	1491.91	2305.67	2538.18	2712.56	2625.37	2576.93	2983.81	2954.75	3400.38	3487.57	3691.01	3826.64	4717.91	6694.2	5667.3	4504.78	3671.64	3022.56	2150.67	2344.42	1714.72	1869.73	1801.91	1714.72	1608.16	1385.34	1850.35	1860.04	1947.23	1918.16	2150.67	2528.49	3226	5231.36	7323.9
680	480.637	617.962	1078.98	1951.97	2540.51	3001.53	4364.97	5718.6	5630.32	3060.38	1422.29	1765.6	2177.58	2550.32	2756.31	2599.36	2717.07	2913.25	3001.53	3335.03	3305.6	3903.95	3521.4	4266.88	6424.84	6081.53	4335.54	3285.99	2854.39	2246.24	1834.27	1883.31	1804.84	1726.37	1893.12	1500.76	1608.66	1902.93	1961.78	1618.47	1677.32	2138.34	1912.74	2216.81	2756.31	2236.43
680.5	286.764	652.636	988.843	1928.24	2719.32	3035.75	4499.23	6051.72	5408.97	3243.4	1443.71	1908.47	2353.45	2501.77	2828.09	2590.77	3302.74	3134.63	3213.74	2778.65	3401.62	4143.25	3619.16	4123.47	5646.29	5586.96	4123.47	3055.52	2837.98	1948.02	2145.79	1750.25	1829.36	1621.7	1730.47	1740.36	1582.15	1859.02	1760.14	1908.47	1809.58	1908.47	2017.24	2234.78	2086.46	2126.01
681	408.715	618.057	1136.43	1724.58	2551.98	2781.26	4396.18	5821.7	5632.3	2711.48	1445.46	1614.92	1963.83	2831.1	2462.26	2641.7	2591.85	2561.95	2970.66	3239.82	3479.06	3259.75	3538.88	4027.34	5951.29	5133.86	3818	3120.19	2831.1	2432.35	1983.76	1973.8	1485.33	1834.23	1704.64	1565.08	1884.08	1794.36	1624.89	1654.8	1704.64	1904.02	2173.17	2392.48	2113.36	2232.98
681.5	472.473	603.157	985.156	1578.26	2603.63	2965.52	3809.94	5860.67	4845.36	3216.84	1397.31	1698.89	2362.36	2694.1	2603.63	2513.15	2613.68	2754.42	3166.57	3518.41	3096.2	3719.47	3498.31	4051.2	5317.83	4785.04	3749.62	3035.89	2432.73	1980.36	1910	1809.47	1819.52	1497.84	1839.63	1859.73	1497.84	1799.42	1789.36	1779.31	1779.31	1819.52	1779.31	2251.78	2090.94	1920.05
682	405.495	689.341	1074.56	1713.22	2463.38	3091.9	4622.64	5920.22	4936.9	2879.01	1328	1581.43	2199.81	2706.68	2990.52	2899.29	2595.17	3041.21	2787.78	3578.49	3446.71	3892.75	3507.53	4054.95	5088.96	4653.05	3771.1	2899.29	2554.62	2138.99	1956.51	1855.14	1743.63	1621.98	1794.31	1317.86	1682.8	1490.19	1642.25	1855.14	1865.28	1834.86	1986.92	2311.32	2291.05	1936.24
682.5	327.195	705.514	1042.93	1687.1	2535.76	3302.62	4376.23	5398.71	4989.72	2944.75	1359.9	1779.12	2126.77	2413.06	2689.13	2505.08	2852.73	2944.75	2965.2	3179.92	3384.42	3640.04	3568.47	3854.76	4539.83	4181.96	3711.62	2617.56	2443.74	2116.54	2004.07	1554.18	1748.45	1707.55	1768.9	1472.38	1584.85	1635.97	1758.67	1656.42	1789.35	1697.32	1768.9	2065.42	2167.67	1912.04
683	371.275	567.225	897.247	1711.99	2794.87	3207.4	4465.61	5961.02	5290.67	2980.51	1371.65	1773.87	2227.65	2237.96	2598.92	2743.31	2712.37	2619.55	2970.2	3372.41	3331.16	3341.47	3320.85	3527.11	4795.63	4486.24	3516.8	2898.01	2413.29	2413.29	1928.57	1825.43	1794.49	1526.35	1402.59	1681.05	1526.35	1670.74	1681.05	1516.04	1443.85	1866.69	1825.43	2000.76	2072.95	2227.65
683.5	364.178	624.304	978.077	1727.24	2518.03	3007.07	4474.18	5806.03	4796.74	2996.66	1529.55	1748.05	1966.56	2309.93	2466	2767.75	3038.28	2757.34	3246.38	3173.55	3298.41	3392.05	3444.08	3412.86	4557.42	3818.66	3558.54	2923.83	2413.98	2205.88	2101.82	1935.34	1581.57	1758.46	1487.93	1675.22	1550.36	1768.86	1696.03	1571.17	1716.84	1664.81	1664.81	2070.61	1966.56	1696.03
684	314.938	503.901	955.313	1595.69	2267.56	3159.88	4472.12	6046.82	4997.02	3233.37	1501.21	1732.16	1984.11	2194.07	2498.51	2718.97	2907.93	2918.43	2865.94	2949.92	3222.87	3380.34	3443.33	3674.28	4083.7	3716.27	3170.38	2844.94	2383.03	2141.58	1795.15	1564.19	1721.66	1858.14	1648.18	1511.7	1826.64	1459.21	1637.68	1637.68	1700.67	1553.7	1837.14	2047.1	2099.59	1805.65
684.5	508.519	646.243	1239.52	1599.72	2722.7	2881.61	4311.82	5816.19	4841.53	3029.93	1610.31	2065.86	2108.24	2457.84	2828.64	2860.42	2743.89	2743.89	3305.38	3591.42	3284.19	3676.17	3241.81	3792.71	3898.65	3729.14	2966.36	2648.54	2436.65	2510.81	1864.57	1928.14	1779.82	1514.96	1599.72	1779.82	1631.5	1991.7	1790.41	1684.47	1917.54	1451.4	1853.98	2161.21	1949.32	2023.48
685	352.817	438.349	1015.69	1635.79	2362.81	3100.52	4126.9	5538.16	4693.54	3175.36	1635.79	1635.79	2148.98	2373.5	2619.4	2886.69	2747.7	2993.6	3228.81	3239.51	3250.2	3357.11	3228.81	3292.96	3977.21	4223.12	3357.11	2555.25	2619.4	2287.97	2009.99	1785.47	1699.94	1657.17	1582.33	1710.63	1560.95	1956.53	1625.1	1806.85	1785.47	1924.46	2052.76	1988.61	1935.15	1742.7
685.5	377.679	442.423	1154.62	1748.11	2535.84	2924.31	4920.61	5999.69	4877.45	2967.47	1586.25	1845.23	2222.91	2287.65	2686.91	2643.75	3086.17	2902.73	2902.73	3226.45	2967.47	3043.01	3539.39	3604.13	4132.88	3917.07	2989.06	2686.91	2481.89	1974.72	2190.54	1748.11	1607.83	1823.65	1499.92	1618.62	1737.32	1553.88	1510.71	1758.9	1780.48	1802.07	1597.04	1758.9	2017.88	2017.88
686	413.871	631.698	980.221	1633.7	2624.81	2962.44	4389.21	5761.52	4694.17	2864.42	1448.55	1677.27	2080.25	2298.07	2897.1	2701.05	3027.79	2853.53	2701.05	3114.92	3256.51	3485.23	2929.77	3496.12	3615.92	3507.01	3006.01	2548.57	2526.79	2112.92	1753.51	1938.66	1568.35	1688.16	1786.18	1601.03	1426.77	1579.24	1590.14	1807.96	1895.09	1807.96	1557.46	1851.53	1895.09	1601.03
686.5	274.726	670.33	934.067	1648.35	2538.46	3450.55	4450.55	6043.96	4780.23	2659.34	1186.81	1703.3	2032.97	2263.74	2725.28	2780.22	3065.94	2769.23	3098.9	3208.79	3417.59	3516.49	3461.54	3791.21	3582.42	3395.61	2846.16	2285.72	2043.96	2175.83	1868.13	1802.2	1494.51	1604.4	1461.54	1593.41	1472.53	1428.57	1516.49	1648.35	1989.01	1747.25	1593.41	2000	1868.13	1824.18
687	255.019	765.056	1020.07	1607.73	2760.85	2904.99	4124.65	5166.9	4823.18	3015.87	1496.85	1541.2	2206.47	2805.2	2716.5	2904.99	2505.83	3049.14	3126.75	2982.61	2982.61	3171.1	3481.56	3658.96	3537	3448.29	2783.03	2594.54	2439.31	2051.24	2195.38	1907.1	1729.69	1574.46	1452.5	1385.97	1585.55	1674.25	1452.5	1929.27	1596.64	1774.04	1640.99	1873.83	1840.57	1596.64
687.5	391.446	503.288	872.365	1778.28	2717.75	2717.75	4361.83	5580.9	5055.25	2919.07	1420.39	1588.15	2147.36	2717.75	2673.02	2695.39	3176.3	3165.12	2885.52	2997.36	3098.02	3646.04	3411.17	3053.28	3545.38	3153.94	2796.04	2639.46	2639.46	2080.26	1722.36	1968.41	1711.18	1845.39	1632.89	1565.78	1431.57	1823.02	1453.94	1509.86	1632.89	1588.15	1688.81	1867.76	1957.23	1644.07
688	282.039	643.049	1240.97	2132.22	2933.21	3203.96	3892.14	5753.6	4523.91	2831.67	1444.04	1974.27	2211.19	2504.51	2786.55	2741.42	3023.46	3170.12	3249.09	3068.59	3395.75	3170.12	3452.16	3147.56	3655.23	3102.43	2786.55	2888.08	2278.88	1962.99	1872.74	1703.52	1534.29	1714.8	1444.04	1523.01	1376.35	1613.26	1387.63	1455.32	1568.14	1680.95	1556.86	2041.96	2053.24	1827.61
688.5	421.17	478.085	1024.47	2208.3	3403.51	3767.76	4769.46	5577.65	4917.44	2686.38	1195.21	1661.91	2014.79	2208.3	2572.55	2800.21	2914.04	2811.59	3414.89	3710.85	3039.25	3551.49	3323.83	3027.87	3403.51	3175.85	2959.57	2253.83	2447.34	1946.49	2014.79	1878.19	1764.36	1582.23	1616.38	1718.83	1513.93	1787.13	1525.32	1696.06	1696.06	1798.51	1605	2196.91	1844.04	1570.85
689	436.448	436.448	1068.15	2526.8	3686.84	3652.38	4513.79	5960.96	4732.01	2377.49	1401.23	1745.79	1986.99	2239.67	2446.41	2894.34	3009.19	2733.54	3158.5	3445.64	3135.53	3491.58	3319.3	3147.02	3169.99	3227.42	2974.74	2480.86	2366.01	1929.56	1837.68	1814.7	2009.96	1619.45	1447.17	1585	1688.36	1412.71	1883.62	1803.22	1964.02	1493.11	1883.62	1906.59	1849.16	1814.7
689.5	370.815	567.811	1216.74	2931.76	3696.57	3696.57	4948.07	6072.1	4843.78	2885.41	1251.5	1912.02	2074.25	2769.53	2642.06	2943.35	2908.58	2514.59	3093.99	3163.52	2966.52	3105.58	3290.99	3256.22	3464.81	2850.64	2572.53	2560.94	2166.95	2027.9	2062.66	1807.72	1529.61	1633.91	1541.2	1599.14	1564.38	1506.44	1691.85	1332.62	1367.38	1865.66	2097.42	1772.96	1888.84	1761.37
690	409.206	584.58	1356.22	2805.98	4290.81	3484.09	5109.23	5997.79	5074.15	2747.52	1344.53	1823.89	1964.19	2268.17	2513.69	2946.28	2864.44	3261.95	3577.63	3180.11	3168.42	3554.24	3378.87	3180.11	3402.25	3016.43	2712.45	2595.53	2431.85	2139.56	1718.66	1929.11	1812.2	1835.58	1718.66	1578.36	1706.97	1706.97	1590.06	1473.14	1636.82	1461.45	1554.98	1940.8	1917.42	1695.28
690.5	566.119	577.913	1120.44	2901.36	4151.54	3915.66	4977.13	5908.87	5130.45	2783.42	1462.47	1592.21	2040.39	2382.42	2736.24	2665.48	2936.74	3007.51	3113.65	3290.57	3384.92	2972.12	3361.33	3243.39	3408.51	2724.45	3007.51	2594.71	1981.42	2005	2028.59	1792.71	1721.94	1450.68	1509.65	1604	1910.65	1556.83	1427.09	1733.74	1698.36	1474.27	1745.53	1580.42	1816.3	1745.53
691	345.035	678.172	1225.47	2665.1	4402.17	3426.56	5246.91	5782.31	4735.31	2665.1	1439.63	1713.28	1963.13	2605.61	2629.41	2938.75	2914.95	2748.38	2974.44	3367.07	3414.66	3307.58	2926.85	3105.32	3057.72	2843.56	2879.26	2320.06	2153.49	2022.62	2212.98	1784.66	1808.46	1403.94	1737.07	1522.91	1451.53	1784.66	1748.97	1677.58	1511.02	1499.12	1629.99	1808.46	1653.79	1582.4
691.5	516.182	780.275	1320.46	2688.95	4285.51	3805.34	4861.71	5894.07	4681.65	2857.01	1164.41	1860.65	2328.82	2400.84	2580.91	2893.02	2820.99	2869.01	2905.02	2953.04	2905.02	3229.14	3469.22	3349.18	3001.06	3481.23	2604.92	2412.85	2148.76	1680.59	2028.71	1584.56	1704.6	1704.6	1308.46	1680.59	1788.63	1440.51	1584.56	1668.59	1572.55	2016.71	1764.62	1572.55	1788.63	1500.53
692	460.25	750.934	1308.08	3270.2	4311.81	4214.92	4820.51	6031.69	4723.62	2822.06	1404.97	1780.44	2180.13	2700.94	2264.91	2906.84	2749.39	3258.08	2979.51	3500.32	3476.1	3403.43	3064.29	3258.08	2918.95	2894.73	2313.36	1925.78	2386.03	2095.35	1756.22	1816.78	1731.99	1453.42	1513.98	1526.09	1453.42	1526.09	1622.99	1610.87	1695.66	1659.32	1489.76	1647.21	1974.23	1683.54
692.5	415.521	537.733	1454.32	2994.2	4680.72	3861.9	5401.78	5609.54	4937.37	2554.23	1478.77	1490.99	2004.28	2468.68	2603.12	2884.21	2786.44	2713.11	3153.07	2945.31	3055.3	3104.19	3348.61	2957.53	3214.18	3067.52	2945.31	2419.8	2053.16	2114.27	1735.41	1992.06	1637.64	1882.07	1515.43	1490.99	1527.65	1613.2	1649.86	1625.42	1686.53	1442.1	1735.41	1723.19	1698.75	1710.97
693	308.295	628.921	1319.5	3008.96	4340.79	3687.2	5204.01	5734.28	4488.77	2503.35	1257.84	1640.13	2047.08	2182.73	2860.97	2971.96	2897.97	2799.32	3119.94	3021.29	3181.6	3699.54	3181.6	3391.24	3132.27	2515.68	2318.38	2392.37	2145.73	2269.05	1874.43	1985.42	1751.11	1726.45	1652.46	1763.45	1652.46	1677.12	1788.11	1516.81	1603.13	1701.79	1541.47	2047.08	1849.77	1603.13
693.5	398.141	622.095	1194.42	2998.5	4628.39	3832.1	5449.55	5773.04	4989.2	2961.17	1605	1555.24	2214.66	2786.99	2587.91	2849.19	2538.15	2836.75	3122.92	3197.57	3483.73	3234.89	3682.8	3371.75	2774.54	2699.89	2824.31	2264.43	2301.75	2077.8	1779.19	1493.03	1455.7	1567.68	1517.91	1480.59	1791.63	1617.45	1605	1940.94	1567.68	1791.63	1741.87	1891.17	1617.45	1542.8
694	238.511	665.319	1368.3	2799.36	3816.17	4167.66	5046.38	6301.7	4456.38	3050.43	1393.4	1820.21	2171.7	2410.21	2360	2347.45	2937.45	3251.28	2811.92	2887.23	2937.45	3439.58	3251.28	3652.98	2962.55	2724.04	2774.26	2435.32	2322.34	2071.28	1945.75	1782.55	1719.79	1832.77	1657.02	1493.83	1343.19	1857.87	1707.23	1518.94	1531.49	1669.57	1606.81	1631.92	1707.23	1581.7
694.5	443.219	607.844	1329.66	2760.62	4026.96	4039.63	5027.37	6116.43	5052.7	2988.56	1582.93	1532.27	1962.83	2507.36	2583.34	2899.92	2659.32	3178.52	3039.22	3609.07	2861.93	3115.2	3647.06	3431.78	2861.93	2937.91	2785.95	2254.09	2317.4	2000.82	1924.84	1722.22	1557.6	1975.49	1468.96	1570.26	1266.34	1722.22	1380.31	1709.56	1709.56	1570.26	1937.5	1734.89	1494.28	1798.2
695	319.37	664.289	1098.63	2452.76	3666.36	3576.94	4994.94	5505.93	4879.97	2848.78	1571.3	1686.27	2197.26	2554.96	2580.51	2529.41	2746.58	2912.65	3372.54	3193.7	3002.07	3193.7	3168.15	3359.77	2950.97	2938.2	2618.83	2363.33	2299.46	2095.06	1762.92	1673.5	1481.87	1686.27	1762.92	1660.72	1405.23	1647.95	1699.05	1903.44	1494.65	1877.89	1647.95	1660.72	1584.07	1801.24
695.5	360.962	567.226	1160.23	2320.47	3300.22	3454.92	4499.13	5904.31	5053.47	2745.89	1482.52	1495.41	1933.72	2397.82	2745.89	2965.04	2874.8	2926.37	2823.24	3583.84	3416.25	3558.05	3416.25	3442.03	3184.2	3377.57	2591.19	2552.52	2333.36	2075.53	1779.03	1817.7	1791.92	1959.51	1340.72	1546.98	1392.28	1688.79	1534.09	1791.92	1959.51	1869.27	1714.57	1727.46	1701.68	2011.07
696	325.238	533.391	1144.84	2042.5	3057.24	3239.37	5086.72	6166.52	5242.84	2588.9	1431.05	1886.38	2263.66	2237.64	2445.79	2653.94	2914.13	2575.89	3096.27	2849.09	3070.25	3200.34	3239.37	3291.41	3200.34	3057.24	2797.05	2367.73	2081.52	1964.44	1925.41	1899.39	1652.21	1626.19	1795.31	1743.28	1652.21	1522.11	1769.3	1730.27	1756.29	1847.35	1704.25	1665.22	1665.22	1483.09
696.5	472.752	617.204	1155.62	2350.63	3427.45	3611.3	5239.67	5476.04	4898.24	2862.78	1457.65	1733.42	1956.67	2731.46	2810.25	2626.4	3059.76	2626.4	2836.51	3269.87	3217.34	2980.96	3414.32	3217.34	3348.66	3020.36	2560.74	2127.38	2390.02	1904.14	2009.2	1785.95	1405.12	1418.26	1418.26	1641.5	1628.37	1575.84	1641.5	1483.92	1523.31	1457.65	1680.9	1812.22	1707.16	1615.24
697	384.422	623.029	1405.13	3738.17	5434.93	4533.53	5647.02	6256.8	4732.37	2637.93	1696.76	1723.27	2160.72	2412.58	2478.86	2478.86	2942.82	2903.05	2916.3	3526.08	2611.42	3446.54	3433.28	3141.65	2916.3	2571.65	2545.14	2492.11	2425.83	1656.99	1975.13	1710.01	1564.2	1855.83	1710.01	1603.97	1908.85	1471.41	1524.43	1829.32	1776.29	1710.01	1656.99	1776.29	1590.71	1511.18
697.5	601.91	735.668	1765.6	6273.24	8119.1	5550.95	6875.15	6126.11	5176.43	2929.3	1658.6	1685.35	2006.37	2621.65	2327.39	2755.41	2835.67	2849.04	3196.81	3477.7	3290.44	3317.19	3504.46	3063.05	2808.91	3183.44	2862.42	2621.65	2461.14	2260.51	1752.23	1885.99	1471.34	1350.95	1578.34	1284.08	1631.85	1471.34	1618.47	1484.71	1832.48	1538.22	1564.97	1685.35	1792.36	1538.22
698	391.412	701.843	1849.09	7004.93	9110.46	5965.66	7882.23	6586.52	5034.37	2793.87	1241.72	1592.64	1781.6	2321.48	2780.38	2685.9	2672.4	3063.81	3023.32	2942.34	3509.21	3765.66	3657.68	3482.22	3144.79	2577.92	3212.28	2510.44	2146.02	1903.07	2227	1754.61	1417.18	1687.12	1498.16	1822.09	1943.56	1565.65	1498.16	1700.62	1673.62	1430.68	1633.13	1268.72	1322.7	1484.67
698.5	422.18	571.986	1988.33	5951.37	8157.6	6114.8	6795.73	6496.12	4807.4	2710.12	1688.72	1593.39	1933.86	2533.08	2274.32	2710.12	2505.84	2941.64	2955.26	2941.64	3418.29	3295.73	3214.01	3295.73	3118.68	2846.31	2369.65	2437.75	2287.94	1647.86	1675.1	1688.72	1715.96	1484.44	1838.52	1484.44	1620.63	1702.34	1688.72	1579.77	1416.35	1688.72	1688.72	1593.39	1634.24	1566.15
699	316.061	769.54	1841.4	5963.93	8217.59	5689.1	6678.51	6912.12	5166.91	2803.32	1429.15	1745.21	1992.56	2446.04	2693.39	2679.65	2679.65	2720.87	3215.58	3229.32	3325.51	3243.06	3531.64	2940.74	3311.77	3105.64	2487.26	2597.2	2088.75	2143.72	1951.33	1923.85	1868.88	1676.5	1401.66	1470.37	1429.15	1676.5	1580.31	1758.95	1566.56	1621.53	1731.46	1800.17	1511.6	1401.66
699.5	443.764	596.308	2149.48	4714.99	6670.33	5061.68	6268.16	6184.96	4825.93	2787.39	1289.69	1539.31	2191.08	2482.3	2454.57	2704.19	2745.79	3078.61	3092.48	2926.07	3342.1	3383.7	3466.91	3037.01	2745.79	2953.8	2565.51	2620.98	2523.91	1969.2	1788.92	1941.47	1677.98	1608.64	1996.94	1650.25	1747.32	1775.06	1497.7	1636.38	1775.06	1483.84	1913.73	1802.79	1650.25	1802.79
700	461.832	615.775	1413.48	3834.6	5444.01	4268.44	5835.87	6619.58	4422.39	2826.97	1539.44	1329.52	2015.26	2281.17	2547.07	2784.98	2994.91	2840.96	3162.85	3302.8	3330.78	3568.7	3442.74	3344.78	2938.93	2798.98	2826.97	2351.14	2365.14	1987.28	1945.29	1651.4	1791.35	2015.26	1889.31	1483.46	1469.46	1525.44	1483.46	1259.54	1483.46	1609.41	1875.32	1581.42	1917.3	1707.38

## Sheet: Fig. 3a_Map3
Fig. 3a_Map3
Description: Excitation-Emission Map 3. Emission: 500~700 nm. Excitation: 490~530 nm.
Emission (nm)	Excitation (nm)
	490	495	500	505	510	515	520	525	530
499.68	0.1	-2	7.9	-0.4	-0.4	-0.4	-0.4	2.5	2.5
500.14	1.6	1.9	6.8	1.1	1.1	1.1	1.1	1.2	1.2
500.59	0.1	-1.4	1.1	-2	-2	-2	-2	3	3
501.04	2	0.9	0.3	-0.7	-0.7	-0.7	-0.7	1	1
501.5	0.4	0.8	-0.6	-0.2	-0.2	-0.2	-0.2	3.2	3.2
501.95	-1	-0.9	-0.7	-1.3	-1.3	-1.3	-1.3	3.5	3.5
502.41	-1.2	-0.6	-1.8	2.9	2.9	2.9	2.9	0.8	0.8
502.86	2.1	1.9	0.2	7.3	7.3	7.3	7.3	1.8	1.8
503.31	3.4	2	0	13.7	13.7	13.7	13.7	4.8	4.8
503.77	-0.3	-0.2	0.2	14.2	14.2	14.2	14.2	3.5	3.5
504.22	-0.4	-0.6	-1.2	13.3	13.3	13.3	13.3	3.2	3.2
504.67	-0.2	-0.2	0.8	10.7	10.7	10.7	10.7	4.7	4.7
505.13	-0.5	0.4	-1.6	6.3	6.3	6.3	6.3	5.7	5.7
505.58	-0.2	-0.8	-2.1	4.1	4.1	4.1	4.1	1.7	1.7
506.04	1.6	1.1	0.3	1.8	1.8	1.8	1.8	4.5	4.5
506.49	1.8	-0.2	-1.3	0.3	0.3	0.3	0.3	4.2	4.2
506.94	-2	-2	-1.7	-1.7	-1.7	-1.7	-1.7	3.5	3.5
507.4	0.1	-0.2	-1.9	-2.1	-2.1	-2.1	-2.1	4.5	4.5
507.85	0.1	0.6	0.4	1	1	1	1	5.8	5.8
508.3	-0.6	-1.1	-2.4	-1.6	-1.6	-1.6	-1.6	5.2	5.2
508.76	0.3	0.6	0	-0.8	-0.8	-0.8	-0.8	4.1	4.1
509.21	1.4	0.3	0.5	1.2	1.2	1.2	1.2	5	5
509.67	0.8	0	-1.4	-1	-1	-1	-1	6.2	6.2
510.12	-2	-1.2	-1.2	-1.2	-1.2	-1.2	-1.2	5.7	5.7
510.57	1.4	1.6	1.9	0.6	0.6	0.6	0.6	4.8	4.8
511.03	0.4	1.2	1.2	-0.1	-0.1	-0.1	-0.1	3.2	3.2
511.48	-0.3	0.1	-1.7	0	0	0	0	6.5	6.5
511.93	0.5	0.6	-1.8	-0.4	-0.4	-0.4	-0.4	7.1	7.1
512.39	-0.5	-1.3	0.2	-0.5	-0.5	-0.5	-0.5	5.9	5.9
512.84	1.3	-0.1	-0.2	-0.1	-0.1	-0.1	-0.1	6.8	6.8
513.29	-0.7	1.1	-1.1	-1.1	-1.1	-1.1	-1.1	5.5	5.5
513.75	-0.9	0	0.3	-2.1	-2.1	-2.1	-2.1	5.6	5.6
514.2	1.2	-0.1	0.4	0.9	0.9	0.9	0.9	4.9	4.9
514.65	0.3	0.8	-1.1	0.4	0.4	0.4	0.4	6.6	6.6
515.11	1.1	0.2	0.5	0	0	0	0	10.4	10.4
515.56	-2.3	-2.5	-1.6	-1.3	-1.3	-1.3	-1.3	9.8	9.8
516.01	-0.9	0.8	-1.3	-0.9	-0.9	-0.9	-0.9	8	8
516.47	0.4	-0.2	-0.7	-0.9	-0.9	-0.9	-0.9	10.8	10.8
516.92	-0.5	0.4	-2.1	-1.6	-1.6	-1.6	-1.6	12.1	12.1
517.37	0.8	1.9	-1.1	1.7	1.7	1.7	1.7	13.9	13.9
517.82	-0.1	0.1	0.2	-1.1	-1.1	-1.1	-1.1	14.4	14.4
518.28	1.2	-1.3	0.4	-0.6	-0.6	-0.6	-0.6	16.8	16.8
518.73	1.5	-0.2	-0.3	-1.3	-1.3	-1.3	-1.3	21.8	21.8
519.18	-0.5	-2.5	-0.9	-3.4	-3.4	-3.4	-3.4	22.9	22.9
519.64	-0.7	-2.4	-4.3	-0.6	-0.6	-0.6	-0.6	29.6	29.6
520.09	-2.2	0.1	-1.9	-1.5	-1.5	-1.5	-1.5	40.4	40.4
520.54	-2.9	-1.4	-2	-2.7	-2.7	-2.7	-2.7	53.8	53.8
520.99	1.6	-0.1	0	-1.2	-1.2	-1.2	-1.2	88.8	88.8
521.45	1.4	-0.2	-1.1	0.3	0.3	0.3	0.3	195.5	195.5
521.9	0	-2.5	-3	-1.5	-1.5	-1.5	-1.5	822.6	822.6
522.35	0.1	0.3	-1.6	0	0	0	0	3018.6	3018.6
522.81	0.8	-1.2	-0.9	-1.3	-1.3	-1.3	-1.3	3942.8	3942.8
523.26	-2.2	-2.2	-3	-3.1	-3.1	-3.1	-3.1	3939.7	3939.7
523.71	1.3	-1.1	-1.5	-0.7	-0.7	-0.7	-0.7	3940.7	3940.7
524.16	2.3	1.9	0.7	-1.2	-1.2	-1.2	-1.2	3941.6	3941.6
524.62	4	2.8	1.1	0.7	0.7	0.7	0.7	3941.3	3941.3
525.07	2.8	0.9	-0.4	-1.1	-1.1	-1.1	-1.1	3942.9	3942.9
525.52	3.5	-1.4	-2.1	-1.1	-1.1	-1.1	-1.1	3940.5	3940.5
525.97	4.6	1.9	-0.8	0.1	0.1	0.1	0.1	3352.5	3352.5
526.43	5.9	1	1.3	1.8	1.8	1.8	1.8	475.6	475.6
526.88	9.5	0.7	-0.1	0.6	0.6	0.6	0.6	226	226
527.33	8.2	2.4	-1.2	0.4	0.4	0.4	0.4	161.9	161.9
527.78	10.6	2.2	-1.3	1.1	1.1	1.1	1.1	127.3	127.3
528.24	13.8	1.6	-1.3	-1.9	-1.9	-1.9	-1.9	107.2	107.2
528.69	20.1	6.1	-0.9	1.3	1.3	1.3	1.3	90.3	90.3
529.14	23.6	9.3	2	2.6	2.6	2.6	2.6	81.5	81.5
529.59	26.1	8.2	1.2	0.9	0.9	0.9	0.9	75.7	75.7
530.05	30.3	12.9	1.8	3.5	3.5	3.5	3.5	69.1	69.1
530.5	32	11.7	3.6	4.1	4.1	4.1	4.1	65.6	65.6
530.95	31.8	13.4	6	5.3	5.3	5.3	5.3	68.3	68.3
531.4	34.9	15.3	5.1	3.9	3.9	3.9	3.9	65.4	65.4
531.86	34.8	15.3	7.6	6.5	6.5	6.5	6.5	61.1	61.1
532.31	33.1	16	5.1	5.9	5.9	5.9	5.9	57.7	57.7
532.76	35.5	15.6	6.9	7.6	7.6	7.6	7.6	53.3	53.3
533.21	36.1	13.5	7	7.1	7.1	7.1	7.1	51.2	51.2
533.66	34.8	16.7	7.4	4.1	4.1	4.1	4.1	51.6	51.6
534.12	39.6	18.5	9	6.3	6.3	6.3	6.3	54.1	54.1
534.57	44.4	19.8	9.1	8.3	8.3	8.3	8.3	55.6	55.6
535.02	45.3	19.6	8.6	6.5	6.5	6.5	6.5	66.1	66.1
535.47	54.6	19.9	7.3	6.5	6.5	6.5	6.5	72.6	72.6
535.92	65.5	25	8.3	7.9	7.9	7.9	7.9	86.2	86.2
536.38	88.9	31.1	10.8	9.8	9.8	9.8	9.8	115.3	115.3
536.83	126.8	37.5	10.8	10.6	10.6	10.6	10.6	170.3	170.3
537.28	198.4	54.3	11	9.9	9.9	9.9	9.9	280.8	280.8
537.73	306.5	74.7	12.4	10.6	10.6	10.6	10.6	430.8	430.8
538.18	425.6	100.4	15	12.8	12.8	12.8	12.8	605.5	605.5
538.64	554.1	122.7	13.5	13.9	13.9	13.9	13.9	787.1	787.1
539.09	681.8	151.8	15.3	15.4	15.4	15.4	15.4	961.6	961.6
539.54	778.9	170.6	17.2	14.3	14.3	14.3	14.3	1098.7	1098.7
539.99	856.8	185.1	18.9	17.4	17.4	17.4	17.4	1194.4	1194.4
540.44	920.9	205.9	25.2	19.3	19.3	19.3	19.3	1293.4	1293.4
540.89	987.3	221.3	24.5	21.5	21.5	21.5	21.5	1388.9	1388.9
541.35	1035.4	232.1	29	26	26	26	26	1453.7	1453.7
541.8	1070.7	247.6	31.8	29.7	29.7	29.7	29.7	1500.7	1500.7
542.25	1079.1	250.4	34.1	31.9	31.9	31.9	31.9	1504.4	1504.4
542.7	1046.9	251.2	35.8	33	33	33	33	1471.4	1471.4
543.15	1019.1	250.2	39	37.9	37.9	37.9	37.9	1422.8	1422.8
543.6	996	246.9	39.7	36.9	36.9	36.9	36.9	1379	1379
544.06	991.6	248.9	44.2	39.9	39.9	39.9	39.9	1394.7	1394.7
544.51	1015.7	253.4	43.2	39	39	39	39	1418.8	1418.8
544.96	1035.2	255	43.9	36.2	36.2	36.2	36.2	1454.5	1454.5
545.41	1050.8	259.5	43.7	40.8	40.8	40.8	40.8	1469.9	1469.9
545.86	1039.8	256.8	42.9	40	40	40	40	1465.4	1465.4
546.31	1002.6	250.8	45.3	38.5	38.5	38.5	38.5	1410.3	1410.3
546.76	968.2	242.1	44.7	37.4	37.4	37.4	37.4	1357.2	1357.2
547.21	943	240.2	43	39.7	39.7	39.7	39.7	1323.5	1323.5
547.67	948	243.7	46.1	40.2	40.2	40.2	40.2	1318.6	1318.6
548.12	982.9	251	44.9	40.1	40.1	40.1	40.1	1373.5	1373.5
548.57	1035.4	265.4	46.4	42.2	42.2	42.2	42.2	1435.6	1435.6
549.02	1054.7	268.3	46.6	44.7	44.7	44.7	44.7	1465.6	1465.6
549.47	1075.1	273.9	47	45.6	45.6	45.6	45.6	1485.5	1485.5
549.92	1025	265.5	48.9	42.7	42.7	42.7	42.7	1417.7	1417.7
550.37	953.1	248.3	47.2	44.9	44.9	44.9	44.9	1300.6	1300.6
550.82	844	230.5	51.9	46.3	46.3	46.3	46.3	1151.7	1151.7
551.27	736	207.7	47.4	45.9	45.9	45.9	45.9	995.4	995.4
551.73	629	187	50.8	43.9	43.9	43.9	43.9	838.4	838.4
552.18	535.2	168.3	49.3	46.8	46.8	46.8	46.8	709.8	709.8
552.63	457.7	151.6	48.2	46	46	46	46	596.8	596.8
553.08	386.4	134.4	47.8	46.1	46.1	46.1	46.1	500.2	500.2
553.53	334.6	122.5	48.1	44.6	44.6	44.6	44.6	418.9	418.9
553.98	284.8	112.9	47.5	45.3	45.3	45.3	45.3	349.2	349.2
554.43	245.6	106.3	46.9	46.1	46.1	46.1	46.1	291.3	291.3
554.88	216.8	102.2	48.4	43	43	43	43	249.4	249.4
555.33	189.7	94.2	48.7	44.4	44.4	44.4	44.4	219.5	219.5
555.78	175.2	92.2	48.6	43.9	43.9	43.9	43.9	192	192
556.23	162.2	87.7	49.9	45.3	45.3	45.3	45.3	172.1	172.1
556.69	145.7	86.4	48.7	46	46	46	46	151.7	151.7
557.14	138.2	78.8	47.3	42.3	42.3	42.3	42.3	138.7	138.7
557.59	128.3	80.6	49.5	44.9	44.9	44.9	44.9	128.3	128.3
558.04	115.2	76.3	46.2	42.9	42.9	42.9	42.9	112.8	112.8
558.49	108.8	74.6	45	43.7	43.7	43.7	43.7	101.3	101.3
558.94	105.4	74.8	50	44.3	44.3	44.3	44.3	97.1	97.1
559.39	97.8	70.3	47.3	42.7	42.7	42.7	42.7	87.6	87.6
559.84	95.2	71.3	44.9	42.5	42.5	42.5	42.5	79.6	79.6
560.29	88.7	71.8	48	43.4	43.4	43.4	43.4	72.3	72.3
560.74	85.3	65.3	43.1	42.2	42.2	42.2	42.2	66.9	66.9
561.19	79.7	68.1	43.9	41.1	41.1	41.1	41.1	58.4	58.4
561.64	75.5	67.3	46.5	43.3	43.3	43.3	43.3	57	57
562.09	70.1	65.3	43.1	41.7	41.7	41.7	41.7	52	52
562.54	68.4	62.2	43.1	39.5	39.5	39.5	39.5	47.5	47.5
562.99	66.8	60.9	41.8	40.8	40.8	40.8	40.8	47.3	47.3
563.44	62.7	60.6	41.8	41.2	41.2	41.2	41.2	41.8	41.8
563.89	60.2	59.2	41.2	39.8	39.8	39.8	39.8	38.6	38.6
564.34	59.6	60.2	42.4	40.2	40.2	40.2	40.2	34.1	34.1
564.79	55.3	58.7	39.4	37.9	37.9	37.9	37.9	36.1	36.1
565.24	52.3	55.2	39.3	37	37	37	37	32.3	32.3
565.69	52.3	55.5	38.6	39.5	39.5	39.5	39.5	29.5	29.5
566.14	46.1	51.3	38	34.7	34.7	34.7	34.7	25.8	25.8
566.59	46.4	50.7	37	34.6	34.6	34.6	34.6	25.9	25.9
567.04	46.1	48.3	35	34.7	34.7	34.7	34.7	23.1	23.1
567.49	43.9	47.2	33.4	32.6	32.6	32.6	32.6	23.5	23.5
567.94	42.1	45.7	32.3	34.4	34.4	34.4	34.4	22.6	22.6
568.39	37	41.3	30.4	30.3	30.3	30.3	30.3	19.1	19.1
568.84	35.9	38.6	28.4	26.6	26.6	26.6	26.6	16.5	16.5
569.29	33.1	38.3	27.6	26	26	26	26	16.2	16.2
569.74	30.4	32.8	23.3	22.5	22.5	22.5	22.5	16	16
570.19	29.6	32.4	24.6	24.2	24.2	24.2	24.2	14.2	14.2
570.64	26.5	30.5	23.2	21.5	21.5	21.5	21.5	16.5	16.5
571.09	25.7	28.3	21.6	19.1	19.1	19.1	19.1	12.6	12.6
571.54	23.2	25.8	19.8	16.5	16.5	16.5	16.5	11.6	11.6
571.99	21.6	24.6	18.4	15.2	15.2	15.2	15.2	12.9	12.9
572.44	18.5	22.3	15.6	13.4	13.4	13.4	13.4	12.9	12.9
572.89	17.8	19.1	12.6	13.7	13.7	13.7	13.7	9.1	9.1
573.34	19.9	19.8	14.8	14.9	14.9	14.9	14.9	9.7	9.7
573.79	17.3	21.1	14.1	15.2	15.2	15.2	15.2	9.6	9.6
574.24	19.3	21.7	15.1	14.7	14.7	14.7	14.7	10.5	10.5
574.69	19	19	14.5	14.7	14.7	14.7	14.7	11.2	11.2
575.14	19.3	23.1	14.4	14.3	14.3	14.3	14.3	11.8	11.8
575.59	19.2	21.7	14.8	14.9	14.9	14.9	14.9	10.7	10.7
576.04	21.4	23.8	18.2	16.1	16.1	16.1	16.1	11.3	11.3
576.49	21.8	23.7	17.2	17.4	17.4	17.4	17.4	11.9	11.9
576.94	19.2	26.6	15.8	16.4	16.4	16.4	16.4	11.3	11.3
577.39	22.7	27.1	19.3	18.3	18.3	18.3	18.3	9.4	9.4
577.84	22.4	25.3	18.6	16.6	16.6	16.6	16.6	13.1	13.1
578.29	20.4	25.2	17	18.3	18.3	18.3	18.3	13.1	13.1
578.74	23.1	24.9	17.5	18.6	18.6	18.6	18.6	11.6	11.6
579.19	24.1	27.3	19.4	19.4	19.4	19.4	19.4	13.5	13.5
579.64	22.3	26.9	17.6	20.6	20.6	20.6	20.6	12.4	12.4
580.08	22.4	23.9	20.3	19.9	19.9	19.9	19.9	15.8	15.8
[truncated: 270 more rows]

## Sheet: Fig. 3a_Map4
Fig. 3a_Map4
[truncated: 204 more rows]

## Sheet: Fig. 3a_Map5
Fig. 3a_Map5
[truncated: 204 more rows]

## Sheet: Fig. 3a_Map6
Fig. 3a_Map6
[truncated: 452 more rows]
[truncated: 8 more columns]

## Sheet: Fig. 3a_Map7
Fig. 3a_Map7
[truncated: 104 more rows]
[truncated: 302 more columns]

[truncated: 34 more sheets: Fig. 3c,d, Fig. 4c, Fig. 4f,g, Fig. 5b, Supplementary Fig. 2, Supplementary Fig. 3, Supplementary Fig. 4, Supplementary Fig. 5, Supplementary Fig. 6, Supplementary Fig. 7, Supplementary Fig. 8, Supplementary Fig. 9, Supplementary Fig. 10, Supplementary Fig. 14, Supplementary Fig. 15, Supplementary Fig. 17, Supplementary Fig. 20, Supplementary Fig. 21, Supplementary Fig. 22, Supplementary Fig. 24 …]
